# Supplementary material for: Structure of Ni(II) Inclusion Complex in Solid/Solution States and the Enhancement of Catalytic Behavior in Electrochemical Hydrogen Production
Source: Molecules. 2024 Dec 12;29(24):5858. doi: 10.3390/molecules29245858 (PMC11678872; doi:10.3390/molecules29245858)
Supplement: Supplementary file 1 [file molecules-29-05858-s001.zip]

Archive with 4 entries (4 files):
- .DS_Store
- checkcif.pdf
- Nimnt2bCD.cif
- sm.pdf
