# Supplementary material for: Structure of Ni(II) Inclusion Complex in Solid/Solution States and the Enhancement of Catalytic Behavior in Electrochemical Hydrogen Production
Source: Molecules. 2024 Dec 12;29(24):5858. doi: 10.3390/molecules29245858 (PMC11678872; doi:10.3390/molecules29245858)
Supplement: Supplementary file 1 [file molecules-29-05858-s001.zip › Nimnt2bCD.cif]

 
data_Nimnt2bCD
 
_audit_creation_method            'SHELXL-2018/3'
_shelx_SHELXL_version_number      '2018/3'
_chemical_name_systematic         ?
_chemical_name_common             ?
_chemical_melting_point           ?
_chemical_formula_moiety          ?
_chemical_formula_sum
 'C92 H180 K2 N4 Ni O90 S4' 
_chemical_formula_weight          3047.54

loop_
 _atom_type_symbol
 _atom_type_description
 _atom_type_scat_dispersion_real
 _atom_type_scat_dispersion_imag
 _atom_type_scat_source
 'C'  'C'   0.0033   0.0016
 'International Tables Vol C Tables 4.2.6.8 and 6.1.1.4'
 'H'  'H'   0.0000   0.0000
 'International Tables Vol C Tables 4.2.6.8 and 6.1.1.4'
 'O'  'O'   0.0106   0.0060
 'International Tables Vol C Tables 4.2.6.8 and 6.1.1.4'
 'Ni'  'Ni'   0.3393   1.1124
 'International Tables Vol C Tables 4.2.6.8 and 6.1.1.4'
 'S'  'S'   0.1246   0.1234
 'International Tables Vol C Tables 4.2.6.8 and 6.1.1.4'
 'N'  'N'   0.0061   0.0033
 'International Tables Vol C Tables 4.2.6.8 and 6.1.1.4'
 'K'  'K'   0.2009   0.2494
 'International Tables Vol C Tables 4.2.6.8 and 6.1.1.4'
 
_space_group_crystal_system       monoclinic
_space_group_IT_number            5
_space_group_name_H-M_alt         'C 2'
_space_group_name_Hall            'C 2y'
 
_shelx_space_group_comment
;
The symmetry employed for this shelxl refinement is uniquely defined
by the following loop, which should always be used as a source of
symmetry information in preference to the above space-group names.
They are only intended as comments.
;
 
loop_
 _space_group_symop_operation_xyz
 'x, y, z'
 '-x, y, -z'
 'x+1/2, y+1/2, z'
 '-x+1/2, y+1/2, -z'
 
_cell_length_a                    18.8845(4)
_cell_length_b                    24.6655(4)
_cell_length_c                    15.6064(3)
_cell_angle_alpha                 90
_cell_angle_beta                  108.542(8)
_cell_angle_gamma                 90
_cell_volume                      6892.0(4)
_cell_formula_units_Z             2
_cell_measurement_temperature     100(2)
_cell_measurement_reflns_used     44466
_cell_measurement_theta_min       3.01
_cell_measurement_theta_max       25.36
 
_exptl_crystal_description        block
_exptl_crystal_colour             red
_exptl_crystal_density_meas       ?
_exptl_crystal_density_method     ?
_exptl_crystal_density_diffrn     1.469          
_exptl_crystal_F_000              3220
_exptl_transmission_factor_min    ?
_exptl_transmission_factor_max    ?
_exptl_crystal_size_max           0.560
_exptl_crystal_size_mid           0.260
_exptl_crystal_size_min           0.150
_exptl_absorpt_coefficient_mu     0.376
_shelx_estimated_absorpt_T_min    0.817
_shelx_estimated_absorpt_T_max    0.946
_exptl_absorpt_correction_type    multi-scan 
_exptl_absorpt_correction_T_min   0.7755
_exptl_absorpt_correction_T_max   1.0000
_exptl_absorpt_process_details    '(ABSCOR; Higashi, 1995)' 
_exptl_absorpt_special_details    ?
_diffrn_ambient_temperature       100(2)
_diffrn_radiation_wavelength      0.71075
_diffrn_radiation_type            MoK\a
_diffrn_source                    ?
_diffrn_measurement_device_type   'Rigaku R-AXIS RAPID'
_diffrn_measurement_method        \w 
_diffrn_detector_area_resol_mean  ?
_diffrn_reflns_number             45106
_diffrn_reflns_av_unetI/netI      0.0266
_diffrn_reflns_av_R_equivalents   0.0264
_diffrn_reflns_limit_h_min        -22
_diffrn_reflns_limit_h_max        22
_diffrn_reflns_limit_k_min        -29
_diffrn_reflns_limit_k_max        29
_diffrn_reflns_limit_l_min        -18
_diffrn_reflns_limit_l_max        17
_diffrn_reflns_theta_min          3.011
_diffrn_reflns_theta_max          25.345
_diffrn_reflns_theta_full         25.242
_diffrn_measured_fraction_theta_max   0.997
_diffrn_measured_fraction_theta_full  0.998
_diffrn_reflns_Laue_measured_fraction_max    0.997
_diffrn_reflns_Laue_measured_fraction_full   0.998
_diffrn_reflns_point_group_measured_fraction_max   0.994
_diffrn_reflns_point_group_measured_fraction_full  0.995
_reflns_number_total              12549
_reflns_number_gt                 12141
_reflns_threshold_expression      'I > 2\s(I)'
_reflns_Friedel_coverage          0.945
_reflns_Friedel_fraction_max      0.991
_reflns_Friedel_fraction_full     0.992
 
_reflns_special_details
;
 Reflections were merged by SHELXL according to the crystal
 class for the calculation of statistics and refinement.
 
 _reflns_Friedel_fraction is defined as the number of unique
 Friedel pairs measured divided by the number that would be
 possible theoretically, ignoring centric projections and
 systematic absences.
;
 
_computing_data_collection     '<i>RAPID-AUTO</i> (Rigaku, 2002)'
_computing_cell_refinement     '<i>RAPID-AUTO</i> (Rigaku, 2002)'
_computing_data_reduction     '<i>RAPID-AUTO</i> (Rigaku, 2002)'
_computing_structure_solution     'SHELXT 2018/2 (Sheldrick, 2018)'
_computing_structure_refinement 'SHELXL-2018/3 (Sheldrick, 2018)'
_computing_molecular_graphics
;
Yadokari-XG (Wakita, Nemoto et al., 2009) and ORTEP-3
 for Windows (Farrugia ,1997))
;
_computing_publication_material
;
Yadokari-XG (Wakita, Nemoto et al., 2009)
;
_refine_special_details           ?
_refine_ls_structure_factor_coef  Fsqd
_refine_ls_matrix_type            full
_refine_ls_weighting_scheme       calc
_refine_ls_weighting_details
'w=1/[\s^2^(Fo^2^)+(0.1395P)^2^+10.2766P] where P=(Fo^2^+2Fc^2^)/3'
_atom_sites_solution_primary      direct
_atom_sites_solution_secondary    difmap
_atom_sites_solution_hydrogens    geom
_refine_ls_hydrogen_treatment     constr
_refine_ls_extinction_method      none
_refine_ls_extinction_coef        .
_refine_ls_abs_structure_details
;
 Flack x determined using 5628 quotients [(I+)-(I-)]/[(I+)+(I-)]
 (Parsons, Flack and Wagner, Acta Cryst. B69 (2013) 249-259).
;
_refine_ls_abs_structure_Flack    0.045(3)
_chemical_absolute_configuration  rm
_refine_ls_number_reflns          12549
_refine_ls_number_parameters      920
_refine_ls_number_restraints      22
_refine_ls_R_factor_all           0.0767
_refine_ls_R_factor_gt            0.0754
_refine_ls_wR_factor_ref          0.1992
_refine_ls_wR_factor_gt           0.1970
_refine_ls_goodness_of_fit_ref    1.110
_refine_ls_restrained_S_all       1.128
_refine_ls_shift/su_max           0.001
_refine_ls_shift/su_mean          0.000
 
loop_
 _atom_site_label
 _atom_site_type_symbol
 _atom_site_fract_x
 _atom_site_fract_y
 _atom_site_fract_z
 _atom_site_U_iso_or_equiv
 _atom_site_adp_type
 _atom_site_occupancy
 _atom_site_site_symmetry_order  
 _atom_site_calc_flag
 _atom_site_refinement_flags_posn
 _atom_site_refinement_flags_adp
 _atom_site_refinement_flags_occupancy
 _atom_site_disorder_assembly
 _atom_site_disorder_group
Ni1 Ni 0.500000 0.50160(5) 0.000000 0.0509(4) Uani 1 2 d S T P . .
S1 S 0.4832(3) 0.43827(10) 0.08871(18) 0.1143(16) Uani 1 1 d . . . . .
C1 C 0.4818(8) 0.4743(4) 0.1829(6) 0.075(3) Uani 1 1 d . . . . .
C2 C 0.4865(5) 0.5285(3) 0.1857(6) 0.0509(18) Uani 1 1 d . . . . .
C3 C 0.4818(13) 0.4436(4) 0.2624(8) 0.129(8) Uani 1 1 d . . . . .
C4 C 0.4865(6) 0.5570(3) 0.2659(6) 0.059(2) Uani 1 1 d . . . . .
N1 N 0.4765(18) 0.4216(5) 0.3253(10) 0.210(14) Uani 1 1 d . . . . .
S2 S 0.49354(17) 0.56424(8) 0.09415(15) 0.0624(6) Uani 1 1 d . . . . .
N2 N 0.4836(7) 0.5793(3) 0.3287(6) 0.083(3) Uani 1 1 d . . . . .
O1 O 0.4847(3) 0.2301(2) 0.0821(3) 0.0390(10) Uani 1 1 d . . . . .
H1 H 0.447189 0.210234 0.074973 0.059 Uiso 1 1 calc R U . . .
C5 C 0.4653(4) 0.2847(3) 0.0920(4) 0.0356(13) Uani 1 1 d . . . . .
H5 H 0.424115 0.295960 0.037788 0.043 Uiso 1 1 calc R U . . .
H5A H 0.508800 0.308410 0.097090 0.043 Uiso 1 1 calc R U . . .
C6 C 0.4412(3) 0.2916(2) 0.1754(4) 0.0291(11) Uani 1 1 d . . . . .
H6 H 0.431015 0.330880 0.182422 0.035 Uiso 1 1 calc R U . . .
O2 O 0.3729(2) 0.26172(18) 0.1590(3) 0.0311(9) Uani 1 1 d . . . . .
C7 C 0.3404(3) 0.2657(2) 0.2288(4) 0.0269(11) Uani 1 1 d . . . . .
H7 H 0.293136 0.244087 0.211946 0.032 Uiso 1 1 calc R U . . .
C8 C 0.3946(3) 0.2434(2) 0.3169(4) 0.0291(11) Uani 1 1 d . . . . .
H8 H 0.405227 0.204654 0.306606 0.035 Uiso 1 1 calc R U . . .
C9 C 0.4682(3) 0.2749(2) 0.3409(3) 0.0252(10) Uani 1 1 d . . . . .
H9 H 0.458930 0.313757 0.352392 0.030 Uiso 1 1 calc R U . . .
C10 C 0.4987(3) 0.2715(2) 0.2624(4) 0.0268(11) Uani 1 1 d . . . . .
H10 H 0.512692 0.233195 0.254457 0.032 Uiso 1 1 calc R U . . .
O3 O 0.3630(2) 0.24509(18) 0.3877(3) 0.0321(9) Uani 1 1 d . . . . .
H3 H 0.340380 0.274608 0.385708 0.048 Uiso 1 1 calc R U . . .
O4 O 0.5201(2) 0.25219(18) 0.4201(3) 0.0311(9) Uani 1 1 d . . . . .
H4 H 0.562761 0.265233 0.427528 0.047 Uiso 1 1 calc R U . . .
O5 O 0.5637(2) 0.30503(17) 0.2844(3) 0.0289(8) Uani 1 1 d . . . . .
O6 O 0.7548(4) 0.3460(3) 0.1377(5) 0.076(2) Uani 1 1 d . . . . .
H6A H 0.745054 0.312696 0.132258 0.114 Uiso 1 1 calc R U . . .
C11 C 0.6869(6) 0.3763(5) 0.1349(6) 0.076(3) Uani 1 1 d . . . . .
H11 H 0.646425 0.367291 0.078469 0.092 Uiso 1 1 calc R U . . .
H11A H 0.696922 0.415663 0.134414 0.092 Uiso 1 1 calc R U . . .
C12 C 0.6617(4) 0.3628(4) 0.2156(5) 0.0491(19) Uani 1 1 d . . . . .
H12 H 0.612856 0.380815 0.209110 0.059 Uiso 1 1 calc R U . . .
O7 O 0.6524(3) 0.3056(3) 0.2102(3) 0.0490(13) Uani 1 1 d . . . . .
C13 C 0.6304(3) 0.2834(3) 0.2809(4) 0.0368(14) Uani 1 1 d . . . . .
H13 H 0.624713 0.243260 0.272309 0.044 Uiso 1 1 calc R U . . .
C14 C 0.6902(3) 0.2950(3) 0.3714(4) 0.0338(13) Uani 1 1 d . . . . .
H14 H 0.738485 0.279019 0.370057 0.041 Uiso 1 1 calc R U . . .
C15 C 0.6999(3) 0.3548(3) 0.3839(4) 0.0365(14) Uani 1 1 d . . . . .
H15 H 0.652908 0.371457 0.388195 0.044 Uiso 1 1 calc R U . . .
C16 C 0.7194(3) 0.3792(3) 0.3050(4) 0.0347(13) Uani 1 1 d . . . . .
H16 H 0.769623 0.365631 0.306172 0.042 Uiso 1 1 calc R U . . .
O8 O 0.6703(2) 0.2703(2) 0.4429(3) 0.0376(9) Uani 1 1 d . . . . .
H8A H 0.709207 0.263008 0.485693 0.056 Uiso 1 1 calc R U . . .
O9 O 0.7604(3) 0.3653(2) 0.4651(3) 0.0423(11) Uani 1 1 d . . . . .
H9A H 0.749073 0.391261 0.492987 0.063 Uiso 1 1 calc R U . . .
O10 O 0.7224(2) 0.4369(2) 0.3152(3) 0.0376(10) Uani 1 1 d . . . . .
O11 O 0.7930(7) 0.5849(5) 0.1475(7) 0.113(3) Uani 1 1 d . . . . .
H11B H 0.792971 0.615846 0.125184 0.170 Uiso 1 1 calc R U . . .
C17 C 0.7187(6) 0.5707(4) 0.1436(5) 0.060(2) Uani 1 1 d . . . . .
H17 H 0.695378 0.547543 0.090253 0.072 Uiso 1 1 calc R U . . .
H17A H 0.687953 0.603819 0.138531 0.072 Uiso 1 1 calc R U . . .
C18 C 0.7233(4) 0.5401(3) 0.2304(4) 0.0413(15) Uani 1 1 d . . . . .
H18 H 0.672861 0.525445 0.225727 0.050 Uiso 1 1 calc R U . . .
O12 O 0.7737(3) 0.4958(2) 0.2348(3) 0.0440(11) Uani 1 1 d . . . . .
C19 C 0.7884(4) 0.4641(3) 0.3129(5) 0.0401(14) Uani 1 1 d . . . . .
H19 H 0.826340 0.436151 0.311677 0.048 Uiso 1 1 calc R U . . .
C20 C 0.8193(4) 0.4975(3) 0.3976(5) 0.0480(16) Uani 1 1 d . . . . .
H20 H 0.866800 0.514918 0.396564 0.058 Uiso 1 1 calc R U . . .
C21 C 0.7645(5) 0.5410(3) 0.3993(4) 0.0457(16) Uani 1 1 d . . . . .
H21 H 0.716489 0.524588 0.400841 0.055 Uiso 1 1 calc R U . . .
C22 C 0.7510(3) 0.5760(3) 0.3143(4) 0.0354(13) Uani 1 1 d . . . . .
H22 H 0.798576 0.594208 0.315428 0.043 Uiso 1 1 calc R U . . .
O13 O 0.8352(3) 0.4631(2) 0.4742(4) 0.0568(14) Uani 1 1 d . . . . .
H13A H 0.801418 0.466278 0.498177 0.085 Uiso 1 1 calc R U . . .
O14 O 0.7959(6) 0.5746(3) 0.4774(4) 0.083(3) Uani 1 1 d . . . . .
H14A H 0.842229 0.577357 0.487722 0.124 Uiso 1 1 calc R U . . .
O15 O 0.6970(2) 0.61555(19) 0.3147(3) 0.0351(9) Uani 1 1 d . . . . .
O16 O 0.5676(3) 0.7701(2) 0.1147(3) 0.0455(12) Uani 1 1 d . . . . .
H16A H 0.600253 0.779521 0.162975 0.068 Uiso 1 1 calc R U . . .
C23 C 0.5544(4) 0.7133(3) 0.1171(4) 0.0403(14) Uani 1 1 d . . . . .
H23 H 0.572563 0.694857 0.071711 0.048 Uiso 1 1 calc R U . . .
H23A H 0.499946 0.706733 0.100582 0.048 Uiso 1 1 calc R U . . .
C24 C 0.5928(3) 0.6891(3) 0.2092(4) 0.0335(12) Uani 1 1 d . . . . .
H24 H 0.579311 0.649873 0.208165 0.040 Uiso 1 1 calc R U . . .
O17 O 0.6723(2) 0.6937(2) 0.2249(3) 0.0369(10) Uani 1 1 d . . . . .
C25 C 0.7153(4) 0.6704(3) 0.3089(5) 0.0388(14) Uani 1 1 d . . . . .
H25 H 0.769519 0.673263 0.314980 0.047 Uiso 1 1 calc R U . . .
C26 C 0.7010(3) 0.7011(3) 0.3850(4) 0.0358(13) Uani 1 1 d . . . . .
H26 H 0.714047 0.740078 0.380089 0.043 Uiso 1 1 calc R U . . .
C27 C 0.6191(3) 0.6979(3) 0.3768(4) 0.0346(13) Uani 1 1 d . . . . .
H27 H 0.606155 0.659273 0.384625 0.042 Uiso 1 1 calc R U . . .
C28 C 0.5720(3) 0.7171(3) 0.2848(4) 0.0321(12) Uani 1 1 d . . . . .
H28 H 0.578541 0.757142 0.280492 0.039 Uiso 1 1 calc R U . . .
O18 O 0.7469(3) 0.6810(2) 0.4702(3) 0.0393(10) Uani 1 1 d . . . . .
H18A H 0.753294 0.647543 0.466360 0.059 Uiso 1 1 calc R U . . .
O19 O 0.6025(3) 0.7302(2) 0.4435(3) 0.0447(11) Uani 1 1 d . . . . .
H19A H 0.624505 0.717484 0.495045 0.067 Uiso 1 1 calc R U . . .
O20 O 0.4959(2) 0.70580(17) 0.2753(3) 0.0309(8) Uani 1 1 d . . . . .
O21 O 0.2524(3) 0.7171(3) 0.0275(4) 0.0689(19) Uani 1 1 d . . . . .
H21A H 0.219904 0.706552 -0.020074 0.103 Uiso 1 1 calc R U . . .
C29 C 0.3073(5) 0.6754(3) 0.0598(5) 0.0481(17) Uani 1 1 d . . . . .
H29 H 0.341066 0.674848 0.022579 0.058 Uiso 1 1 calc R U . . .
H29A H 0.282151 0.639719 0.053623 0.058 Uiso 1 1 calc R U . . .
C30 C 0.3521(4) 0.6845(3) 0.1565(4) 0.0341(13) Uani 1 1 d . . . . .
H30 H 0.389680 0.654684 0.176360 0.041 Uiso 1 1 calc R U . . .
O22 O 0.3910(3) 0.73508(18) 0.1598(3) 0.0372(10) Uani 1 1 d . . . . .
C31 C 0.4416(3) 0.7469(2) 0.2459(4) 0.0340(13) Uani 1 1 d . . . . .
H31 H 0.467088 0.782074 0.243222 0.041 Uiso 1 1 calc R U . . .
C32 C 0.4005(3) 0.7512(2) 0.3155(4) 0.0342(13) Uani 1 1 d . . . . .
H32 H 0.363008 0.781099 0.296499 0.041 Uiso 1 1 calc R U . . .
C33 C 0.3592(3) 0.6988(2) 0.3171(4) 0.0299(11) Uani 1 1 d . . . . .
H33 H 0.395873 0.668407 0.337185 0.036 Uiso 1 1 calc R U . . .
C34 C 0.3072(3) 0.6875(2) 0.2216(4) 0.0311(12) Uani 1 1 d . . . . .
H34 H 0.269192 0.717085 0.202476 0.037 Uiso 1 1 calc R U . . .
O23 O 0.4516(3) 0.7644(2) 0.4021(3) 0.0395(10) Uani 1 1 d . . . . .
H23B H 0.488899 0.743830 0.413699 0.059 Uiso 1 1 calc R U . . .
O24 O 0.3182(2) 0.70470(19) 0.3790(3) 0.0380(10) Uani 1 1 d . . . . .
H24A H 0.304769 0.674027 0.391425 0.057 Uiso 1 1 calc R U . . .
O25 O 0.2705(2) 0.63703(16) 0.2251(3) 0.0297(8) Uani 1 1 d . . . . .
O26 O 0.0995(3) 0.5124(2) 0.0000(3) 0.0519(13) Uani 1 1 d . . . . .
H26A H 0.083410 0.543788 -0.015582 0.078 Uiso 1 1 calc R U . . .
C35 C 0.1795(4) 0.5142(3) 0.0424(4) 0.0413(15) Uani 1 1 d . . . . .
H35 H 0.202953 0.532615 0.001961 0.050 Uiso 1 1 calc R U . . .
H35A H 0.199534 0.476877 0.053406 0.050 Uiso 1 1 calc R U . . .
C36 C 0.1978(4) 0.5442(2) 0.1302(4) 0.0322(12) Uani 1 1 d . . . . .
H36 H 0.253329 0.544424 0.158800 0.039 Uiso 1 1 calc R U . . .
O27 O 0.1729(2) 0.59941(18) 0.1096(3) 0.0357(9) Uani 1 1 d . . . . .
C37 C 0.1919(3) 0.6337(2) 0.1848(4) 0.0332(13) Uani 1 1 d . . . . .
H37 H 0.171916 0.670763 0.165043 0.040 Uiso 1 1 calc R U . . .
C38 C 0.1581(3) 0.6132(3) 0.2557(5) 0.0358(13) Uani 1 1 d . . . . .
H38 H 0.102434 0.613680 0.229301 0.043 Uiso 1 1 calc R U . . .
C39 C 0.1839(3) 0.5546(2) 0.2825(4) 0.0302(12) Uani 1 1 d . . . . .
H39 H 0.239329 0.553923 0.311890 0.036 Uiso 1 1 calc R U . . .
C40 C 0.1630(3) 0.5205(2) 0.1974(4) 0.0282(11) Uani 1 1 d . . . . .
H40 H 0.107420 0.519026 0.169908 0.034 Uiso 1 1 calc R U . . .
O28 O 0.1800(3) 0.6479(2) 0.3321(3) 0.0422(11) Uani 1 1 d . . . . .
H28A H 0.192040 0.678308 0.316877 0.063 Uiso 1 1 calc R U . . .
O29 O 0.1481(3) 0.5333(2) 0.3432(3) 0.0396(10) Uani 1 1 d . . . . .
H29B H 0.172147 0.542541 0.396300 0.059 Uiso 1 1 calc R U . . .
O30 O 0.1921(2) 0.46709(17) 0.2236(3) 0.0292(8) Uani 1 1 d . . . . .
O31 O 0.1764(3) 0.30090(18) 0.0329(3) 0.0342(9) Uani 1 1 d . . . . .
H31A H 0.148727 0.302101 0.065628 0.051 Uiso 1 1 calc R U . . .
C41 C 0.2276(3) 0.3455(2) 0.0546(4) 0.0315(12) Uani 1 1 d . . . . .
H41 H 0.213761 0.372002 0.004367 0.038 Uiso 1 1 calc R U . . .
H41A H 0.278616 0.332194 0.061623 0.038 Uiso 1 1 calc R U . . .
C42 C 0.2270(3) 0.3730(2) 0.1406(4) 0.0269(11) Uani 1 1 d . . . . .
H42 H 0.263112 0.403898 0.152960 0.032 Uiso 1 1 calc R U . . .
O32 O 0.1531(2) 0.39444(16) 0.1240(2) 0.0265(8) Uani 1 1 d . . . . .
C43 C 0.1434(3) 0.4228(2) 0.1981(4) 0.0269(11) Uani 1 1 d . . . . .
H43 H 0.090689 0.435957 0.181719 0.032 Uiso 1 1 calc R U . . .
C44 C 0.1599(3) 0.3855(3) 0.2805(4) 0.0318(12) Uani 1 1 d . . . . .
H44 H 0.125743 0.353553 0.263291 0.038 Uiso 1 1 calc R U . . .
C45 C 0.2396(3) 0.3648(2) 0.3050(4) 0.0304(12) Uani 1 1 d . . . . .
H45 H 0.275304 0.395871 0.321978 0.036 Uiso 1 1 calc R U . . .
C46 C 0.2483(3) 0.3356(2) 0.2226(3) 0.0264(11) Uani 1 1 d . . . . .
H46 H 0.215751 0.302682 0.209217 0.032 Uiso 1 1 calc R U . . .
O33 O 0.1454(3) 0.4119(2) 0.3534(3) 0.0402(10) Uani 1 1 d . . . . .
H33A H 0.159573 0.444335 0.355784 0.060 Uiso 1 1 calc R U . . .
O34 O 0.2549(3) 0.3273(2) 0.3772(3) 0.0422(11) Uani 1 1 d . . . . .
H34A H 0.287217 0.340344 0.422742 0.063 Uiso 1 1 calc R U . . .
O35 O 0.3245(2) 0.31977(17) 0.2444(3) 0.0285(8) Uani 1 1 d . . . . .
K1 K 0.37391(17) 0.15518(12) 0.0730(2) 0.0446(7) Uani 0.5 1 d . . P A 1
K2 K 0.91099(11) 0.34150(10) 0.52146(15) 0.0244(4) Uani 0.5 1 d . . P B 1
O36 O 1.0394(3) 0.3935(3) 0.6137(4) 0.0585(14) Uani 1 1 d . . . . .
O37 O 0.424(2) 0.3884(10) 0.4811(14) 0.260(14) Uani 1 1 d . . . . .
O38 O 0.500000 0.6239(8) 0.500000 0.222(17) Uani 1 2 d S T P . .
O39 O 0.4564(3) 0.8441(2) 0.0837(3) 0.0397(10) Uani 1 1 d . . . . .
O40 O 0.0648(6) 0.6483(3) 0.4015(9) 0.114(4) Uani 1 1 d . . . . .
O41 O 0.000000 0.4315(3) 0.000000 0.0425(15) Uani 1 2 d S T P . .
O42 O 0.8934(3) 0.3890(3) 0.2015(4) 0.0570(14) Uani 1 1 d . . . . .
O43 O 0.9222(8) 0.5032(5) 0.1809(6) 0.122(4) Uani 1 1 d . . . . .
O44 O 0.9387(12) 0.6046(9) 0.2510(13) 0.106(7) Uani 0.5 1 d . . P . .
O45 O 0.9757(6) 0.4942(4) 0.5916(11) 0.151(6) Uani 1 1 d . . . . .
O46 O 0.6462(18) 0.4966(18) 0.5356(13) 0.23(2) Uani 0.60(3) 1 d . . P C 1
O47 O 0.6542(9) 0.5573(9) 0.5334(10) 0.071(8) Uani 0.40(3) 1 d . . P C 2
O48 O 0.4869(8) 0.1009(8) 0.026(2) 0.114(9) Uani 0.5 1 d . . P . .
 
loop_
 _atom_site_aniso_label
 _atom_site_aniso_U_11
 _atom_site_aniso_U_22
 _atom_site_aniso_U_33
 _atom_site_aniso_U_23
 _atom_site_aniso_U_13
 _atom_site_aniso_U_12
Ni1 0.0819(10) 0.0285(6) 0.0310(6) 0.000 0.0020(6) 0.000
S1 0.267(5) 0.0316(11) 0.0470(13) -0.0054(9) 0.054(2) -0.0197(18)
C1 0.143(10) 0.042(5) 0.035(4) 0.001(3) 0.022(5) -0.013(5)
C2 0.068(5) 0.034(4) 0.044(4) 0.000(3) 0.010(4) 0.008(3)
C3 0.31(2) 0.034(5) 0.048(6) -0.002(4) 0.058(9) -0.023(8)
C4 0.088(6) 0.036(4) 0.055(5) 0.002(4) 0.023(4) 0.002(4)
N1 0.52(4) 0.045(5) 0.086(9) -0.007(5) 0.129(16) -0.020(12)
S2 0.1130(19) 0.0295(9) 0.0469(11) -0.0001(8) 0.0282(11) 0.0015(10)
N2 0.155(10) 0.048(4) 0.062(5) 0.001(4) 0.058(6) 0.011(5)
O1 0.053(3) 0.041(2) 0.030(2) -0.0047(18) 0.023(2) -0.005(2)
C5 0.044(3) 0.042(3) 0.024(3) 0.003(2) 0.015(2) 0.000(3)
C6 0.037(3) 0.032(3) 0.018(3) -0.001(2) 0.009(2) -0.003(2)
O2 0.035(2) 0.038(2) 0.0196(18) -0.0026(16) 0.0077(16) -0.0016(17)
C7 0.032(3) 0.026(3) 0.024(3) -0.002(2) 0.010(2) -0.002(2)
C8 0.033(3) 0.031(3) 0.023(3) 0.002(2) 0.008(2) -0.003(2)
C9 0.030(3) 0.031(3) 0.014(2) 0.000(2) 0.006(2) 0.001(2)
C10 0.036(3) 0.026(3) 0.021(3) 0.004(2) 0.013(2) 0.004(2)
O3 0.033(2) 0.041(2) 0.023(2) 0.0049(16) 0.0099(16) -0.0014(17)
O4 0.033(2) 0.040(2) 0.0213(18) 0.0034(16) 0.0099(16) 0.0015(17)
O5 0.032(2) 0.032(2) 0.0240(19) 0.0019(15) 0.0111(16) 0.0013(16)
O6 0.086(5) 0.104(6) 0.057(4) -0.020(4) 0.047(3) -0.027(4)
C11 0.082(6) 0.114(9) 0.026(4) -0.003(4) 0.007(4) -0.040(6)
C12 0.038(3) 0.084(6) 0.026(3) 0.001(3) 0.010(3) -0.019(3)
O7 0.046(3) 0.082(4) 0.026(2) -0.016(2) 0.021(2) -0.018(3)
C13 0.035(3) 0.052(4) 0.028(3) -0.008(3) 0.017(2) 0.000(3)
C14 0.029(3) 0.048(4) 0.026(3) 0.003(2) 0.011(2) 0.008(2)
C15 0.029(3) 0.061(4) 0.017(3) -0.002(3) 0.005(2) -0.001(3)
C16 0.029(3) 0.055(4) 0.022(3) -0.002(3) 0.010(2) -0.004(2)
O8 0.040(2) 0.045(2) 0.026(2) 0.0060(18) 0.0081(17) 0.0060(19)
O9 0.043(2) 0.060(3) 0.021(2) 0.0021(19) 0.0057(18) -0.010(2)
O10 0.035(2) 0.054(3) 0.027(2) 0.0039(19) 0.0141(17) 0.0038(19)
O11 0.141(8) 0.124(8) 0.106(7) 0.036(6) 0.083(7) -0.002(6)
C17 0.088(6) 0.073(6) 0.024(3) 0.008(3) 0.022(4) 0.003(5)
C18 0.040(3) 0.060(4) 0.028(3) 0.011(3) 0.017(3) 0.007(3)
O12 0.048(3) 0.055(3) 0.038(2) 0.007(2) 0.027(2) 0.003(2)
C19 0.031(3) 0.053(4) 0.039(3) 0.010(3) 0.015(3) 0.007(3)
C20 0.046(4) 0.049(4) 0.040(4) 0.012(3) 0.002(3) 0.003(3)
C21 0.061(4) 0.050(4) 0.024(3) 0.008(3) 0.012(3) 0.007(3)
C22 0.031(3) 0.046(4) 0.030(3) 0.011(3) 0.011(2) 0.004(2)
O13 0.065(3) 0.053(3) 0.039(3) 0.013(2) -0.001(2) 0.000(3)
O14 0.149(7) 0.052(4) 0.026(3) 0.005(2) -0.002(3) 0.027(4)
O15 0.034(2) 0.040(2) 0.033(2) 0.0072(18) 0.0140(18) 0.0007(18)
O16 0.037(2) 0.055(3) 0.043(3) 0.025(2) 0.0102(19) 0.002(2)
C23 0.038(3) 0.055(4) 0.026(3) 0.008(3) 0.007(2) 0.002(3)
C24 0.034(3) 0.036(3) 0.027(3) 0.006(2) 0.005(2) -0.003(2)
O17 0.031(2) 0.045(2) 0.034(2) 0.0121(19) 0.0099(18) -0.0035(18)
C25 0.034(3) 0.045(4) 0.037(3) 0.016(3) 0.010(3) -0.003(3)
C26 0.035(3) 0.038(3) 0.032(3) 0.009(2) 0.007(2) -0.007(2)
C27 0.040(3) 0.031(3) 0.031(3) 0.007(2) 0.008(3) 0.000(2)
C28 0.035(3) 0.030(3) 0.030(3) 0.006(2) 0.007(2) -0.003(2)
O18 0.039(2) 0.041(3) 0.031(2) 0.0042(19) 0.0023(19) -0.0032(19)
O19 0.044(3) 0.054(3) 0.029(2) -0.002(2) 0.001(2) 0.007(2)
O20 0.032(2) 0.027(2) 0.032(2) 0.0066(16) 0.0095(17) -0.0008(16)
O21 0.050(3) 0.086(4) 0.053(3) 0.039(3) -0.009(3) -0.016(3)
C29 0.053(4) 0.052(4) 0.037(4) 0.008(3) 0.011(3) -0.015(3)
C30 0.038(3) 0.033(3) 0.028(3) 0.005(2) 0.007(2) -0.006(2)
O22 0.040(2) 0.034(2) 0.032(2) 0.0090(18) 0.0032(18) -0.0073(18)
C31 0.035(3) 0.028(3) 0.033(3) 0.007(2) 0.001(2) -0.002(2)
C32 0.037(3) 0.025(3) 0.034(3) -0.004(2) 0.003(3) 0.002(2)
C33 0.030(3) 0.028(3) 0.033(3) -0.001(2) 0.012(2) 0.003(2)
C34 0.031(3) 0.026(3) 0.034(3) -0.002(2) 0.006(2) -0.001(2)
O23 0.038(2) 0.039(2) 0.037(2) -0.0038(19) 0.0048(19) -0.0030(19)
O24 0.036(2) 0.041(2) 0.039(2) -0.0116(19) 0.0145(19) 0.0005(18)
O25 0.0319(19) 0.0219(19) 0.034(2) 0.0028(15) 0.0089(17) 0.0016(15)
O26 0.062(3) 0.061(3) 0.031(2) -0.006(2) 0.012(2) -0.025(3)
C35 0.053(4) 0.043(4) 0.031(3) -0.001(3) 0.018(3) -0.008(3)
C36 0.038(3) 0.028(3) 0.030(3) 0.000(2) 0.010(2) -0.001(2)
O27 0.040(2) 0.031(2) 0.030(2) 0.0039(17) 0.0027(18) -0.0032(18)
C37 0.029(3) 0.027(3) 0.039(3) -0.002(2) 0.004(2) 0.001(2)
C38 0.033(3) 0.030(3) 0.044(4) -0.007(3) 0.012(3) 0.001(2)
C39 0.034(3) 0.029(3) 0.027(3) -0.004(2) 0.009(2) -0.003(2)
C40 0.031(3) 0.029(3) 0.023(3) 0.001(2) 0.006(2) 0.002(2)
O28 0.045(2) 0.035(2) 0.050(3) -0.015(2) 0.020(2) -0.0029(19)
O29 0.046(2) 0.047(3) 0.030(2) -0.0077(19) 0.0165(19) -0.011(2)
O30 0.0289(19) 0.028(2) 0.028(2) -0.0003(16) 0.0064(16) -0.0016(15)
O31 0.044(2) 0.033(2) 0.025(2) -0.0032(17) 0.0107(17) 0.0021(18)
C41 0.042(3) 0.033(3) 0.019(3) -0.001(2) 0.010(2) -0.003(2)
C42 0.032(3) 0.031(3) 0.018(2) -0.003(2) 0.009(2) -0.005(2)
O32 0.0311(18) 0.030(2) 0.0178(17) -0.0017(15) 0.0062(15) -0.0024(15)
C43 0.030(3) 0.028(3) 0.025(3) -0.005(2) 0.012(2) -0.004(2)
C44 0.036(3) 0.036(3) 0.026(3) -0.001(2) 0.014(2) -0.004(2)
C45 0.042(3) 0.028(3) 0.021(3) 0.002(2) 0.010(2) 0.003(2)
C46 0.031(3) 0.028(3) 0.019(2) 0.002(2) 0.006(2) -0.006(2)
O33 0.052(3) 0.047(3) 0.025(2) -0.0019(19) 0.0181(19) 0.006(2)
O34 0.066(3) 0.041(2) 0.024(2) 0.0077(18) 0.021(2) 0.017(2)
O35 0.0306(19) 0.030(2) 0.0241(19) -0.0029(15) 0.0075(15) -0.0022(15)
K1 0.0475(16) 0.0359(14) 0.0557(18) -0.0063(13) 0.0239(14) -0.0029(12)
K2 0.0179(9) 0.0306(11) 0.0248(10) -0.0048(9) 0.0071(8) -0.0022(8)
O36 0.055(3) 0.066(4) 0.051(3) -0.001(3) 0.012(3) -0.007(3)
O37 0.47(4) 0.21(2) 0.145(15) -0.030(14) 0.15(2) -0.08(2)
O38 0.50(5) 0.091(11) 0.055(8) 0.000 0.066(16) 0.000
O39 0.042(2) 0.043(3) 0.035(2) -0.0029(19) 0.0140(19) -0.0025(19)
O40 0.130(7) 0.058(4) 0.208(11) 0.021(6) 0.128(8) 0.021(5)
O41 0.037(3) 0.040(4) 0.052(4) 0.000 0.017(3) 0.000
O42 0.065(3) 0.070(4) 0.038(3) -0.002(2) 0.019(3) 0.004(3)
O43 0.213(12) 0.101(6) 0.058(4) 0.002(5) 0.050(6) -0.043(8)
O44 0.116(14) 0.108(14) 0.087(11) -0.040(10) 0.023(10) 0.037(11)
O45 0.078(6) 0.073(6) 0.265(17) 0.023(8) 0.001(8) 0.004(5)
O46 0.24(3) 0.35(5) 0.068(11) 0.026(19) 0.024(15) -0.17(3)
O47 0.058(10) 0.124(19) 0.037(8) 0.005(8) 0.023(7) 0.008(9)
O48 0.045(10) 0.096(12) 0.19(3) -0.036(14) 0.023(10) 0.012(8)
 
_geom_special_details
;
 All esds (except the esd in the dihedral angle between two l.s. planes)
 are estimated using the full covariance matrix.  The cell esds are taken
 into account individually in the estimation of esds in distances, angles
 and torsion angles; correlations between esds in cell parameters are only
 used when they are defined by crystal symmetry.  An approximate (isotropic)
 treatment of cell esds is used for estimating esds involving l.s. planes.
;
 
loop_
 _geom_bond_atom_site_label_1
 _geom_bond_atom_site_label_2
 _geom_bond_distance
 _geom_bond_site_symmetry_2
 _geom_bond_publ_flag
Ni1 S2 2.162(2) . ?
Ni1 S2 2.162(2) 2_655 ?
Ni1 S1 2.176(3) 2_655 ?
Ni1 S1 2.176(3) . ?
S1 C1 1.726(10) . ?
C1 C2 1.338(11) . ?
C1 C3 1.453(13) . ?
C2 C4 1.435(12) . ?
C2 S2 1.720(9) . ?
C3 N1 1.155(17) . ?
C4 N2 1.141(12) . ?
O1 C5 1.417(8) . ?
O1 H1 0.8400 . ?
C5 C6 1.518(8) . ?
C5 H5 0.9900 . ?
C5 H5A 0.9900 . ?
C6 O2 1.436(7) . ?
C6 C10 1.528(8) . ?
C6 H6 1.0000 . ?
O2 C7 1.414(7) . ?
C7 O35 1.405(7) . ?
C7 C8 1.531(8) . ?
C7 H7 1.0000 . ?
C8 O3 1.412(7) . ?
C8 C9 1.533(8) . ?
C8 H8 1.0000 . ?
C9 O4 1.426(7) . ?
C9 C10 1.512(7) . ?
C9 H9 1.0000 . ?
C10 O5 1.427(7) . ?
C10 H10 1.0000 . ?
O3 H3 0.8400 . ?
O4 H4 0.8400 . ?
O5 C13 1.386(7) . ?
O6 C11 1.472(16) . ?
O6 H6A 0.8400 . ?
C11 C12 1.518(11) . ?
C11 H11 0.9900 . ?
C11 H11A 0.9900 . ?
C12 O7 1.420(11) . ?
C12 C16 1.526(9) . ?
C12 H12 1.0000 . ?
O7 C13 1.409(8) . ?
C13 C14 1.528(9) . ?
C13 H13 1.0000 . ?
C14 O8 1.423(7) . ?
C14 C15 1.491(10) . ?
C14 H14 1.0000 . ?
C15 O9 1.434(7) . ?
C15 C16 1.517(8) . ?
C15 H15 1.0000 . ?
C16 O10 1.432(9) . ?
C16 H16 1.0000 . ?
O8 H8A 0.8400 . ?
O9 H9A 0.8400 . ?
O10 C19 1.425(8) . ?
O11 C17 1.429(14) . ?
O11 H11B 0.8400 . ?
C17 C18 1.528(9) . ?
C17 H17 0.9900 . ?
C17 H17A 0.9900 . ?
C18 O12 1.436(9) . ?
C18 C22 1.528(10) . ?
C18 H18 1.0000 . ?
O12 C19 1.399(8) . ?
C19 C20 1.508(11) . ?
C19 H19 1.0000 . ?
C20 O13 1.417(9) . ?
C20 C21 1.498(11) . ?
C20 H20 1.0000 . ?
C21 O14 1.437(10) . ?
C21 C22 1.534(9) . ?
C21 H21 1.0000 . ?
C22 O15 1.412(8) . ?
C22 H22 1.0000 . ?
O13 H13A 0.8400 . ?
O14 H14A 0.8400 . ?
O15 C25 1.407(8) . ?
O16 C23 1.427(9) . ?
O16 H16A 0.8400 . ?
C23 C24 1.511(8) . ?
C23 H23 0.9900 . ?
C23 H23A 0.9900 . ?
C24 O17 1.446(7) . ?
C24 C28 1.523(9) . ?
C24 H24 1.0000 . ?
O17 C25 1.425(8) . ?
C25 C26 1.502(10) . ?
C25 H25 1.0000 . ?
C26 O18 1.426(8) . ?
C26 C27 1.514(9) . ?
C26 H26 1.0000 . ?
C27 O19 1.425(8) . ?
C27 C28 1.505(8) . ?
C27 H27 1.0000 . ?
C28 O20 1.425(7) . ?
C28 H28 1.0000 . ?
O18 H18A 0.8400 . ?
O19 H19A 0.8400 . ?
O20 C31 1.410(7) . ?
O21 C29 1.433(11) . ?
O21 H21A 0.8400 . ?
C29 C30 1.493(10) . ?
C29 H29 0.9900 . ?
C29 H29A 0.9900 . ?
C30 O22 1.441(7) . ?
C30 C34 1.518(9) . ?
C30 H30 1.0000 . ?
O22 C31 1.410(8) . ?
C31 C32 1.526(9) . ?
C31 H31 1.0000 . ?
C32 O23 1.427(8) . ?
C32 C33 1.515(8) . ?
C32 H32 1.0000 . ?
C33 O24 1.425(7) . ?
C33 C34 1.528(8) . ?
C33 H33 1.0000 . ?
C34 O25 1.433(7) . ?
C34 H34 1.0000 . ?
O23 H23B 0.8400 . ?
O24 H24A 0.8400 . ?
O25 C37 1.419(7) . ?
O26 C35 1.443(9) . ?
O26 H26A 0.8400 . ?
C35 C36 1.497(9) . ?
C35 H35 0.9900 . ?
C35 H35A 0.9900 . ?
C36 O27 1.444(8) . ?
C36 C40 1.521(8) . ?
C36 H36 1.0000 . ?
O27 C37 1.398(8) . ?
C37 C38 1.528(9) . ?
C37 H37 1.0000 . ?
C38 O28 1.420(8) . ?
C38 C39 1.538(9) . ?
C38 H38 1.0000 . ?
C39 O29 1.428(7) . ?
C39 C40 1.514(8) . ?
C39 H39 1.0000 . ?
C40 O30 1.436(7) . ?
C40 H40 1.0000 . ?
O28 H28A 0.8400 . ?
O29 H29B 0.8400 . ?
O30 C43 1.401(7) . ?
O31 C41 1.431(8) . ?
O31 H31A 0.8400 . ?
C41 C42 1.508(7) . ?
C41 H41 0.9900 . ?
C41 H41A 0.9900 . ?
C42 O32 1.436(7) . ?
C42 C46 1.524(7) . ?
C42 H42 1.0000 . ?
O32 C43 1.413(7) . ?
C43 C44 1.531(8) . ?
C43 H43 1.0000 . ?
C44 O33 1.412(7) . ?
C44 C45 1.517(9) . ?
C44 H44 1.0000 . ?
C45 O34 1.415(7) . ?
C45 C46 1.527(8) . ?
C45 H45 1.0000 . ?
C46 O35 1.424(7) . ?
C46 H46 1.0000 . ?
O33 H33A 0.8400 . ?
O34 H34A 0.8400 . ?
O48 O48 1.07(5) 2_655 ?
 
loop_
 _geom_angle_atom_site_label_1
 _geom_angle_atom_site_label_2
 _geom_angle_atom_site_label_3
 _geom_angle
 _geom_angle_site_symmetry_1
 _geom_angle_site_symmetry_3
 _geom_angle_publ_flag
S2 Ni1 S2 88.79(12) . 2_655 ?
S2 Ni1 S1 175.08(17) . 2_655 ?
S2 Ni1 S1 91.69(8) 2_655 2_655 ?
S2 Ni1 S1 91.69(8) . . ?
S2 Ni1 S1 175.08(17) 2_655 . ?
S1 Ni1 S1 88.25(16) 2_655 . ?
C1 S1 Ni1 102.5(3) . . ?
C2 C1 C3 120.7(9) . . ?
C2 C1 S1 121.5(7) . . ?
C3 C1 S1 117.6(8) . . ?
C1 C2 C4 119.9(8) . . ?
C1 C2 S2 120.4(7) . . ?
C4 C2 S2 119.6(6) . . ?
N1 C3 C1 174(3) . . ?
N2 C4 C2 177.2(12) . . ?
C2 S2 Ni1 103.5(3) . . ?
C5 O1 H1 109.5 . . ?
O1 C5 C6 111.0(5) . . ?
O1 C5 H5 109.4 . . ?
C6 C5 H5 109.4 . . ?
O1 C5 H5A 109.4 . . ?
C6 C5 H5A 109.4 . . ?
H5 C5 H5A 108.0 . . ?
O2 C6 C5 106.7(5) . . ?
O2 C6 C10 109.6(4) . . ?
C5 C6 C10 113.8(5) . . ?
O2 C6 H6 108.9 . . ?
C5 C6 H6 108.9 . . ?
C10 C6 H6 108.9 . . ?
C7 O2 C6 114.4(4) . . ?
O35 C7 O2 111.6(5) . . ?
O35 C7 C8 107.7(4) . . ?
O2 C7 C8 109.7(5) . . ?
O35 C7 H7 109.3 . . ?
O2 C7 H7 109.3 . . ?
C8 C7 H7 109.3 . . ?
O3 C8 C7 111.4(5) . . ?
O3 C8 C9 111.7(5) . . ?
C7 C8 C9 109.4(4) . . ?
O3 C8 H8 108.1 . . ?
C7 C8 H8 108.1 . . ?
C9 C8 H8 108.1 . . ?
O4 C9 C10 110.3(4) . . ?
O4 C9 C8 109.4(4) . . ?
C10 C9 C8 108.9(4) . . ?
O4 C9 H9 109.4 . . ?
C10 C9 H9 109.4 . . ?
C8 C9 H9 109.4 . . ?
O5 C10 C9 107.0(4) . . ?
O5 C10 C6 109.8(4) . . ?
C9 C10 C6 110.9(4) . . ?
O5 C10 H10 109.7 . . ?
C9 C10 H10 109.7 . . ?
C6 C10 H10 109.7 . . ?
C8 O3 H3 109.5 . . ?
C9 O4 H4 109.5 . . ?
C13 O5 C10 119.4(5) . . ?
C11 O6 H6A 109.5 . . ?
O6 C11 C12 111.3(9) . . ?
O6 C11 H11 109.4 . . ?
C12 C11 H11 109.4 . . ?
O6 C11 H11A 109.4 . . ?
C12 C11 H11A 109.4 . . ?
H11 C11 H11A 108.0 . . ?
O7 C12 C11 103.5(7) . . ?
O7 C12 C16 110.8(6) . . ?
C11 C12 C16 112.3(6) . . ?
O7 C12 H12 110.0 . . ?
C11 C12 H12 110.0 . . ?
C16 C12 H12 110.0 . . ?
C13 O7 C12 113.8(5) . . ?
O5 C13 O7 112.3(6) . . ?
O5 C13 C14 107.8(5) . . ?
O7 C13 C14 109.6(5) . . ?
O5 C13 H13 109.0 . . ?
O7 C13 H13 109.0 . . ?
C14 C13 H13 109.0 . . ?
O8 C14 C15 111.9(5) . . ?
O8 C14 C13 110.0(5) . . ?
C15 C14 C13 109.3(5) . . ?
O8 C14 H14 108.5 . . ?
C15 C14 H14 108.5 . . ?
C13 C14 H14 108.5 . . ?
O9 C15 C14 108.9(5) . . ?
O9 C15 C16 108.4(5) . . ?
C14 C15 C16 109.7(5) . . ?
O9 C15 H15 109.9 . . ?
C14 C15 H15 109.9 . . ?
C16 C15 H15 109.9 . . ?
O10 C16 C15 108.4(5) . . ?
O10 C16 C12 110.9(6) . . ?
C15 C16 C12 110.5(5) . . ?
O10 C16 H16 109.0 . . ?
C15 C16 H16 109.0 . . ?
C12 C16 H16 109.0 . . ?
C14 O8 H8A 109.5 . . ?
C15 O9 H9A 109.5 . . ?
C19 O10 C16 118.0(5) . . ?
C17 O11 H11B 109.5 . . ?
O11 C17 C18 107.7(7) . . ?
O11 C17 H17 110.2 . . ?
C18 C17 H17 110.2 . . ?
O11 C17 H17A 110.2 . . ?
C18 C17 H17A 110.2 . . ?
H17 C17 H17A 108.5 . . ?
O12 C18 C17 105.6(6) . . ?
O12 C18 C22 111.0(5) . . ?
C17 C18 C22 112.4(7) . . ?
O12 C18 H18 109.3 . . ?
C17 C18 H18 109.3 . . ?
C22 C18 H18 109.3 . . ?
C19 O12 C18 114.3(5) . . ?
O12 C19 O10 110.7(5) . . ?
O12 C19 C20 111.9(6) . . ?
O10 C19 C20 109.4(6) . . ?
O12 C19 H19 108.2 . . ?
O10 C19 H19 108.2 . . ?
C20 C19 H19 108.2 . . ?
O13 C20 C21 112.1(7) . . ?
O13 C20 C19 109.4(7) . . ?
C21 C20 C19 109.2(6) . . ?
O13 C20 H20 108.7 . . ?
C21 C20 H20 108.7 . . ?
C19 C20 H20 108.7 . . ?
O14 C21 C20 109.1(7) . . ?
O14 C21 C22 108.6(6) . . ?
C20 C21 C22 108.3(6) . . ?
O14 C21 H21 110.3 . . ?
C20 C21 H21 110.3 . . ?
C22 C21 H21 110.3 . . ?
O15 C22 C18 110.7(5) . . ?
O15 C22 C21 107.9(5) . . ?
C18 C22 C21 109.4(6) . . ?
O15 C22 H22 109.6 . . ?
C18 C22 H22 109.6 . . ?
C21 C22 H22 109.6 . . ?
C20 O13 H13A 109.5 . . ?
C21 O14 H14A 109.5 . . ?
C25 O15 C22 118.2(5) . . ?
C23 O16 H16A 109.5 . . ?
O16 C23 C24 112.1(6) . . ?
O16 C23 H23 109.2 . . ?
C24 C23 H23 109.2 . . ?
O16 C23 H23A 109.2 . . ?
C24 C23 H23A 109.2 . . ?
H23 C23 H23A 107.9 . . ?
O17 C24 C23 106.9(5) . . ?
O17 C24 C28 110.0(5) . . ?
C23 C24 C28 113.2(5) . . ?
O17 C24 H24 108.9 . . ?
C23 C24 H24 108.9 . . ?
C28 C24 H24 108.9 . . ?
C25 O17 C24 112.5(4) . . ?
O15 C25 O17 111.5(5) . . ?
O15 C25 C26 109.0(5) . . ?
O17 C25 C26 109.3(5) . . ?
O15 C25 H25 109.0 . . ?
O17 C25 H25 109.0 . . ?
C26 C25 H25 109.0 . . ?
O18 C26 C25 110.7(5) . . ?
O18 C26 C27 111.2(5) . . ?
C25 C26 C27 110.0(5) . . ?
O18 C26 H26 108.3 . . ?
C25 C26 H26 108.3 . . ?
C27 C26 H26 108.3 . . ?
O19 C27 C28 108.7(5) . . ?
O19 C27 C26 111.4(5) . . ?
C28 C27 C26 110.0(5) . . ?
O19 C27 H27 108.9 . . ?
C28 C27 H27 108.9 . . ?
C26 C27 H27 108.9 . . ?
O20 C28 C27 108.0(5) . . ?
O20 C28 C24 109.3(5) . . ?
C27 C28 C24 112.1(5) . . ?
O20 C28 H28 109.1 . . ?
C27 C28 H28 109.1 . . ?
C24 C28 H28 109.1 . . ?
C26 O18 H18A 109.5 . . ?
C27 O19 H19A 109.5 . . ?
C31 O20 C28 119.9(5) . . ?
C29 O21 H21A 109.5 . . ?
O21 C29 C30 111.2(7) . . ?
O21 C29 H29 109.4 . . ?
C30 C29 H29 109.4 . . ?
O21 C29 H29A 109.4 . . ?
C30 C29 H29A 109.4 . . ?
H29 C29 H29A 108.0 . . ?
O22 C30 C29 106.5(5) . . ?
O22 C30 C34 108.7(5) . . ?
C29 C30 C34 115.2(6) . . ?
O22 C30 H30 108.7 . . ?
C29 C30 H30 108.7 . . ?
C34 C30 H30 108.7 . . ?
C31 O22 C30 113.3(4) . . ?
O20 C31 O22 111.4(5) . . ?
O20 C31 C32 107.5(5) . . ?
O22 C31 C32 110.4(5) . . ?
O20 C31 H31 109.2 . . ?
O22 C31 H31 109.2 . . ?
C32 C31 H31 109.2 . . ?
O23 C32 C33 112.1(5) . . ?
O23 C32 C31 110.3(5) . . ?
C33 C32 C31 109.5(5) . . ?
O23 C32 H32 108.3 . . ?
C33 C32 H32 108.3 . . ?
C31 C32 H32 108.3 . . ?
O24 C33 C32 108.5(5) . . ?
O24 C33 C34 111.1(5) . . ?
C32 C33 C34 108.3(5) . . ?
O24 C33 H33 109.6 . . ?
C32 C33 H33 109.6 . . ?
C34 C33 H33 109.6 . . ?
O25 C34 C30 111.2(5) . . ?
O25 C34 C33 106.8(5) . . ?
C30 C34 C33 109.8(5) . . ?
O25 C34 H34 109.7 . . ?
C30 C34 H34 109.7 . . ?
C33 C34 H34 109.7 . . ?
C32 O23 H23B 109.5 . . ?
C33 O24 H24A 109.5 . . ?
C37 O25 C34 118.9(4) . . ?
C35 O26 H26A 109.5 . . ?
O26 C35 C36 109.9(6) . . ?
O26 C35 H35 109.7 . . ?
C36 C35 H35 109.7 . . ?
O26 C35 H35A 109.7 . . ?
C36 C35 H35A 109.7 . . ?
H35 C35 H35A 108.2 . . ?
O27 C36 C35 107.3(5) . . ?
O27 C36 C40 109.5(5) . . ?
C35 C36 C40 114.6(5) . . ?
O27 C36 H36 108.4 . . ?
C35 C36 H36 108.4 . . ?
C40 C36 H36 108.4 . . ?
C37 O27 C36 113.8(4) . . ?
O27 C37 O25 111.2(5) . . ?
O27 C37 C38 110.6(5) . . ?
O25 C37 C38 108.5(5) . . ?
O27 C37 H37 108.8 . . ?
O25 C37 H37 108.8 . . ?
C38 C37 H37 108.8 . . ?
O28 C38 C37 109.4(5) . . ?
O28 C38 C39 110.8(5) . . ?
C37 C38 C39 109.8(5) . . ?
O28 C38 H38 108.9 . . ?
C37 C38 H38 108.9 . . ?
C39 C38 H38 108.9 . . ?
O29 C39 C40 109.3(5) . . ?
O29 C39 C38 110.5(5) . . ?
C40 C39 C38 108.1(5) . . ?
O29 C39 H39 109.6 . . ?
C40 C39 H39 109.6 . . ?
C38 C39 H39 109.6 . . ?
O30 C40 C39 106.9(4) . . ?
O30 C40 C36 109.8(5) . . ?
C39 C40 C36 110.0(5) . . ?
O30 C40 H40 110.1 . . ?
C39 C40 H40 110.1 . . ?
C36 C40 H40 110.1 . . ?
C38 O28 H28A 109.5 . . ?
C39 O29 H29B 109.5 . . ?
C43 O30 C40 118.5(4) . . ?
C41 O31 H31A 109.5 . . ?
O31 C41 C42 111.1(5) . . ?
O31 C41 H41 109.4 . . ?
C42 C41 H41 109.4 . . ?
O31 C41 H41A 109.4 . . ?
C42 C41 H41A 109.4 . . ?
H41 C41 H41A 108.0 . . ?
O32 C42 C41 106.7(4) . . ?
O32 C42 C46 110.9(4) . . ?
C41 C42 C46 113.6(5) . . ?
O32 C42 H42 108.5 . . ?
C41 C42 H42 108.5 . . ?
C46 C42 H42 108.5 . . ?
C43 O32 C42 114.0(4) . . ?
O30 C43 O32 112.0(4) . . ?
O30 C43 C44 106.8(5) . . ?
O32 C43 C44 110.2(5) . . ?
O30 C43 H43 109.3 . . ?
O32 C43 H43 109.3 . . ?
C44 C43 H43 109.3 . . ?
O33 C44 C45 112.6(5) . . ?
O33 C44 C43 111.1(5) . . ?
C45 C44 C43 109.6(5) . . ?
O33 C44 H44 107.8 . . ?
C45 C44 H44 107.8 . . ?
C43 C44 H44 107.8 . . ?
O34 C45 C44 110.8(5) . . ?
O34 C45 C46 108.2(5) . . ?
C44 C45 C46 108.1(5) . . ?
O34 C45 H45 109.9 . . ?
C44 C45 H45 109.9 . . ?
C46 C45 H45 109.9 . . ?
O35 C46 C42 110.1(4) . . ?
O35 C46 C45 107.5(4) . . ?
C42 C46 C45 110.6(5) . . ?
O35 C46 H46 109.6 . . ?
C42 C46 H46 109.6 . . ?
C45 C46 H46 109.6 . . ?
C44 O33 H33A 109.5 . . ?
C45 O34 H34A 109.5 . . ?
C7 O35 C46 118.3(4) . . ?
 
loop_
 _geom_torsion_atom_site_label_1
 _geom_torsion_atom_site_label_2
 _geom_torsion_atom_site_label_3
 _geom_torsion_atom_site_label_4
 _geom_torsion
 _geom_torsion_site_symmetry_1
 _geom_torsion_site_symmetry_2
 _geom_torsion_site_symmetry_3
 _geom_torsion_site_symmetry_4
 _geom_torsion_publ_flag
Ni1 S1 C1 C2 3.2(13) . . . . ?
Ni1 S1 C1 C3 -171.6(13) . . . . ?
C3 C1 C2 C4 -4(2) . . . . ?
S1 C1 C2 C4 -178.8(9) . . . . ?
C3 C1 C2 S2 175.1(13) . . . . ?
S1 C1 C2 S2 0.4(16) . . . . ?
C1 C2 S2 Ni1 -3.8(10) . . . . ?
C4 C2 S2 Ni1 175.4(7) . . . . ?
O1 C5 C6 O2 -66.1(6) . . . . ?
O1 C5 C6 C10 54.9(7) . . . . ?
C5 C6 O2 C7 -177.3(5) . . . . ?
C10 C6 O2 C7 59.1(6) . . . . ?
C6 O2 C7 O35 58.6(6) . . . . ?
C6 O2 C7 C8 -60.7(6) . . . . ?
O35 C7 C8 O3 60.2(6) . . . . ?
O2 C7 C8 O3 -178.1(4) . . . . ?
O35 C7 C8 C9 -63.7(6) . . . . ?
O2 C7 C8 C9 57.9(6) . . . . ?
O3 C8 C9 O4 59.5(6) . . . . ?
C7 C8 C9 O4 -176.8(4) . . . . ?
O3 C8 C9 C10 -179.9(4) . . . . ?
C7 C8 C9 C10 -56.2(6) . . . . ?
O4 C9 C10 O5 -64.7(5) . . . . ?
C8 C9 C10 O5 175.2(4) . . . . ?
O4 C9 C10 C6 175.5(5) . . . . ?
C8 C9 C10 C6 55.5(6) . . . . ?
O2 C6 C10 O5 -173.6(4) . . . . ?
C5 C6 C10 O5 67.1(6) . . . . ?
O2 C6 C10 C9 -55.5(6) . . . . ?
C5 C6 C10 C9 -174.9(5) . . . . ?
C9 C10 O5 C13 126.5(5) . . . . ?
C6 C10 O5 C13 -113.1(5) . . . . ?
O6 C11 C12 O7 -56.7(8) . . . . ?
O6 C11 C12 C16 62.9(11) . . . . ?
C11 C12 O7 C13 178.6(6) . . . . ?
C16 C12 O7 C13 58.0(7) . . . . ?
C10 O5 C13 O7 111.6(6) . . . . ?
C10 O5 C13 C14 -127.6(5) . . . . ?
C12 O7 C13 O5 58.6(7) . . . . ?
C12 O7 C13 C14 -61.1(7) . . . . ?
O5 C13 C14 O8 60.5(7) . . . . ?
O7 C13 C14 O8 -177.0(5) . . . . ?
O5 C13 C14 C15 -62.8(6) . . . . ?
O7 C13 C14 C15 59.7(7) . . . . ?
O8 C14 C15 O9 62.7(6) . . . . ?
C13 C14 C15 O9 -175.1(4) . . . . ?
O8 C14 C15 C16 -178.8(5) . . . . ?
C13 C14 C15 C16 -56.7(6) . . . . ?
O9 C15 C16 O10 -65.8(7) . . . . ?
C14 C15 C16 O10 175.4(5) . . . . ?
O9 C15 C16 C12 172.6(6) . . . . ?
C14 C15 C16 C12 53.7(7) . . . . ?
O7 C12 C16 O10 -173.1(5) . . . . ?
C11 C12 C16 O10 71.6(10) . . . . ?
O7 C12 C16 C15 -52.9(8) . . . . ?
C11 C12 C16 C15 -168.2(8) . . . . ?
C15 C16 O10 C19 126.5(5) . . . . ?
C12 C16 O10 C19 -112.0(6) . . . . ?
O11 C17 C18 O12 -55.1(10) . . . . ?
O11 C17 C18 C22 66.1(10) . . . . ?
C17 C18 O12 C19 177.0(6) . . . . ?
C22 C18 O12 C19 54.9(7) . . . . ?
C18 O12 C19 O10 65.3(8) . . . . ?
C18 O12 C19 C20 -57.1(8) . . . . ?
C16 O10 C19 O12 111.5(6) . . . . ?
C16 O10 C19 C20 -124.7(6) . . . . ?
O12 C19 C20 O13 -178.2(6) . . . . ?
O10 C19 C20 O13 58.8(8) . . . . ?
O12 C19 C20 C21 58.8(8) . . . . ?
O10 C19 C20 C21 -64.3(8) . . . . ?
O13 C20 C21 O14 61.8(9) . . . . ?
C19 C20 C21 O14 -176.7(6) . . . . ?
O13 C20 C21 C22 179.9(6) . . . . ?
C19 C20 C21 C22 -58.7(8) . . . . ?
O12 C18 C22 O15 -173.0(5) . . . . ?
C17 C18 C22 O15 69.0(7) . . . . ?
O12 C18 C22 C21 -54.3(7) . . . . ?
C17 C18 C22 C21 -172.3(6) . . . . ?
O14 C21 C22 O15 -64.0(8) . . . . ?
C20 C21 C22 O15 177.7(6) . . . . ?
O14 C21 C22 C18 175.6(6) . . . . ?
C20 C21 C22 C18 57.2(8) . . . . ?
C18 C22 O15 C25 -115.9(6) . . . . ?
C21 C22 O15 C25 124.5(6) . . . . ?
O16 C23 C24 O17 -65.9(7) . . . . ?
O16 C23 C24 C28 55.4(7) . . . . ?
C23 C24 O17 C25 -177.9(6) . . . . ?
C28 C24 O17 C25 58.8(7) . . . . ?
C22 O15 C25 O17 111.6(6) . . . . ?
C22 O15 C25 C26 -127.6(6) . . . . ?
C24 O17 C25 O15 57.2(7) . . . . ?
C24 O17 C25 C26 -63.4(7) . . . . ?
O15 C25 C26 O18 61.6(6) . . . . ?
O17 C25 C26 O18 -176.3(5) . . . . ?
O15 C25 C26 C27 -61.6(7) . . . . ?
O17 C25 C26 C27 60.4(6) . . . . ?
O18 C26 C27 O19 61.8(7) . . . . ?
C25 C26 C27 O19 -175.2(5) . . . . ?
O18 C26 C27 C28 -177.6(5) . . . . ?
C25 C26 C27 C28 -54.7(7) . . . . ?
O19 C27 C28 O20 -66.3(6) . . . . ?
C26 C27 C28 O20 171.5(5) . . . . ?
O19 C27 C28 C24 173.3(5) . . . . ?
C26 C27 C28 C24 51.0(7) . . . . ?
O17 C24 C28 O20 -171.9(5) . . . . ?
C23 C24 C28 O20 68.6(6) . . . . ?
O17 C24 C28 C27 -52.2(7) . . . . ?
C23 C24 C28 C27 -171.7(5) . . . . ?
C27 C28 O20 C31 130.1(5) . . . . ?
C24 C28 O20 C31 -107.7(6) . . . . ?
O21 C29 C30 O22 -62.9(7) . . . . ?
O21 C29 C30 C34 57.8(8) . . . . ?
C29 C30 O22 C31 -174.2(6) . . . . ?
C34 C30 O22 C31 61.0(7) . . . . ?
C28 O20 C31 O22 112.9(6) . . . . ?
C28 O20 C31 C32 -126.1(5) . . . . ?
C30 O22 C31 O20 58.6(7) . . . . ?
C30 O22 C31 C32 -60.7(7) . . . . ?
O20 C31 C32 O23 59.7(6) . . . . ?
O22 C31 C32 O23 -178.6(5) . . . . ?
O20 C31 C32 C33 -64.0(6) . . . . ?
O22 C31 C32 C33 57.7(6) . . . . ?
O23 C32 C33 O24 60.3(6) . . . . ?
C31 C32 C33 O24 -177.0(5) . . . . ?
O23 C32 C33 C34 -179.0(5) . . . . ?
C31 C32 C33 C34 -56.3(6) . . . . ?
O22 C30 C34 O25 -176.7(4) . . . . ?
C29 C30 C34 O25 63.9(7) . . . . ?
O22 C30 C34 C33 -58.6(6) . . . . ?
C29 C30 C34 C33 -178.1(6) . . . . ?
O24 C33 C34 O25 -62.4(6) . . . . ?
C32 C33 C34 O25 178.5(5) . . . . ?
O24 C33 C34 C30 176.9(5) . . . . ?
C32 C33 C34 C30 57.8(6) . . . . ?
C30 C34 O25 C37 -108.1(6) . . . . ?
C33 C34 O25 C37 132.1(5) . . . . ?
O26 C35 C36 O27 -64.0(6) . . . . ?
O26 C35 C36 C40 57.8(7) . . . . ?
C35 C36 O27 C37 -175.0(5) . . . . ?
C40 C36 O27 C37 60.1(6) . . . . ?
C36 O27 C37 O25 61.1(6) . . . . ?
C36 O27 C37 C38 -59.5(6) . . . . ?
C34 O25 C37 O27 112.8(5) . . . . ?
C34 O25 C37 C38 -125.3(5) . . . . ?
O27 C37 C38 O28 178.5(5) . . . . ?
O25 C37 C38 O28 56.3(6) . . . . ?
O27 C37 C38 C39 56.7(6) . . . . ?
O25 C37 C38 C39 -65.5(6) . . . . ?
O28 C38 C39 O29 63.7(6) . . . . ?
C37 C38 C39 O29 -175.3(5) . . . . ?
O28 C38 C39 C40 -176.7(5) . . . . ?
C37 C38 C39 C40 -55.8(6) . . . . ?
O29 C39 C40 O30 -63.5(6) . . . . ?
C38 C39 C40 O30 176.2(5) . . . . ?
O29 C39 C40 C36 177.4(5) . . . . ?
C38 C39 C40 C36 57.1(6) . . . . ?
O27 C36 C40 O30 -175.5(4) . . . . ?
C35 C36 C40 O30 63.9(7) . . . . ?
O27 C36 C40 C39 -58.2(6) . . . . ?
C35 C36 C40 C39 -178.8(5) . . . . ?
C39 C40 O30 C43 127.2(5) . . . . ?
C36 C40 O30 C43 -113.5(5) . . . . ?
O31 C41 C42 O32 -62.9(6) . . . . ?
O31 C41 C42 C46 59.6(6) . . . . ?
C41 C42 O32 C43 -178.7(4) . . . . ?
C46 C42 O32 C43 57.0(6) . . . . ?
C40 O30 C43 O32 102.8(5) . . . . ?
C40 O30 C43 C44 -136.5(5) . . . . ?
C42 O32 C43 O30 59.6(6) . . . . ?
C42 O32 C43 C44 -59.1(6) . . . . ?
O30 C43 C44 O33 62.3(6) . . . . ?
O32 C43 C44 O33 -175.8(4) . . . . ?
O30 C43 C44 C45 -62.7(6) . . . . ?
O32 C43 C44 C45 59.2(6) . . . . ?
O33 C44 C45 O34 59.8(7) . . . . ?
C43 C44 C45 O34 -176.0(5) . . . . ?
O33 C44 C45 C46 178.3(5) . . . . ?
C43 C44 C45 C46 -57.6(6) . . . . ?
O32 C42 C46 O35 -173.3(4) . . . . ?
C41 C42 C46 O35 66.6(6) . . . . ?
O32 C42 C46 C45 -54.7(6) . . . . ?
C41 C42 C46 C45 -174.8(5) . . . . ?
O34 C45 C46 O35 -63.9(6) . . . . ?
C44 C45 C46 O35 176.0(4) . . . . ?
O34 C45 C46 C42 175.9(5) . . . . ?
C44 C45 C46 C42 55.8(6) . . . . ?
O2 C7 O35 C46 112.6(5) . . . . ?
C8 C7 O35 C46 -127.0(5) . . . . ?
C42 C46 O35 C7 -109.8(5) . . . . ?
C45 C46 O35 C7 129.8(5) . . . . ?
 
loop_
 _geom_hbond_atom_site_label_D 
 _geom_hbond_atom_site_label_H 
 _geom_hbond_atom_site_label_A 
 _geom_hbond_distance_DH 
 _geom_hbond_distance_HA 
 _geom_hbond_distance_DA 
 _geom_hbond_angle_DHA 
 _geom_hbond_site_symmetry_A 
 _geom_hbond_publ_flag
O3 H3 O34  0.84 2.04 2.845(6) 159.4 . yes
O3 H3 O35  0.84 2.40 2.808(6) 110.4 . yes
O4 H4 O8  0.84 1.97 2.780(6) 161.1 . yes
C11 H11A O12  0.99 2.65 3.492(12) 142.9 . yes
C12 H12 S1  1.00 2.93 3.808(10) 146.5 . yes
C13 H13 O28  1.00 2.62 3.494(9) 145.7 3_545 yes
C14 H14 O24  1.00 2.35 3.262(7) 151.5 3_545 yes
O8 H8A O18  0.84 2.21 2.790(7) 126.2 4_646 yes
O8 H8A O34  0.84 2.58 3.055(6) 117.5 2_656 yes
O9 H9A O33  0.84 2.63 3.051(7) 112.1 2_656 yes
C17 H17A O17  0.99 2.66 3.504(11) 143.5 . yes
C19 H19 O36  1.00 2.65 3.544(9) 149.1 2_756 yes
C23 H23A O22  0.99 2.60 3.400(8) 137.4 . yes
C24 H24 S2  1.00 2.90 3.753(7) 143.5 . yes
C25 H25 O3  1.00 2.50 3.241(8) 130.2 3 yes
C26 H26 O34  1.00 2.29 3.288(8) 174.7 3 yes
O18 H18A O14  0.84 1.96 2.773(8) 164.4 . yes
O18 H18A O15  0.84 2.40 2.817(7) 111.5 . yes
O19 H19A O24  0.84 1.94 2.770(6) 167.2 2_656 yes
O23 H23B O19  0.84 2.07 2.842(7) 152.0 . yes
O24 H24A O18  0.84 2.64 3.038(7) 110.3 2_656 yes
O24 H24A O28  0.84 2.33 2.846(7) 119.9 . yes
O26 H26A O48  0.84 2.54 3.163(16) 131.4 3_455 yes
O26 H26A O48  0.84 1.91 2.68(2) 152.2 4 yes
C35 H35A O32  0.99 2.59 3.316(8) 129.8 . yes
O28 H28A O24  0.84 2.36 2.846(7) 117.3 . yes
O29 H29B O14  0.84 2.03 2.849(7) 164.6 2_656 yes
O31 H31A O16  0.84 2.07 2.846(6) 152.5 3_445 yes
C41 H41 O6  0.99 2.55 3.122(8) 116.4 2_655 yes
C41 H41A O2  0.99 2.60 3.408(8) 138.3 . yes
O33 H33A O29  0.84 2.21 3.000(7) 157.1 . yes
O33 H33A O30  0.84 2.40 2.805(6) 110.5 . yes
O34 H34A O8  0.84 2.64 3.055(6) 112.2 2_656 yes
O34 H34A O9  0.84 2.29 2.733(6) 113.1 2_656 yes
 
_refine_diff_density_max    1.462
_refine_diff_density_min   -0.494
_refine_diff_density_rms    0.137

_shelx_res_file
;
TITL ydkr_a.res in C2
    ydkr_a.res
    created by SHELXL-2018/3 at 15:03:22 on 26-Jul-2024
REM  Yadorkari-X generated
CELL 0.71075 18.8845 24.6655 15.6064 90.0000 108.5420 90.0000
ZERR 2.0 0.0004 0.0004 0.0003 0.0000 0.0080 0.0000
LATT -7
SYMM -X, +Y, -Z
REM  SPGR C2 monoclinic
SFAC C H O Ni S N K
UNIT 184 360 180 2 8 8 4
SIZE 0.56 0.26 0.15
TEMP -173.0
L.S. 20
FMAP 2
PLAN -20
ACTA
CONF
HTAB
LIST 4
BOND $H
MERG 2
EQIV $1 1/2+X, -1/2+Y, +Z
EQIV $2 3/2-X, -1/2+Y, 1-Z
EQIV $3 1-X, +Y, 1-Z
EQIV $4 1/2+X, 1/2+Y, +Z
EQIV $5 -1/2+X, -1/2+Y, +Z
EQIV $6 1-X, +Y, -Z
EQIV $7 1/2-X, -1/2+Y, -Z
EQIV $8 1/2-X, 1/2+Y, -Z
EQIV $9 -1/2+X, 1/2+Y, +Z
EQIV $10 2-X, +Y, 1-Z
EQIV $11 3/2-X, 1/2+Y, 1-Z

RTAB DIST Ni1 O1
RTAB DIST Ni1 O6
RTAB DIST Ni1 O11
RTAB DIST Ni1 O16
RTAB DIST Ni1 O21
RTAB DIST Ni1 O26
RTAB DIST Ni1 O31
CONN 0 K1
CONN 0 K2
BUMP
HTAB O3 O34
HTAB O3 O35
HTAB O4 O8
HTAB C11 O12
HTAB C12 S1
HTAB C13 O28_$1
HTAB C14 O24_$1
HTAB O8 O18_$2
HTAB O8 O34_$3
HTAB O9 O33_$3
HTAB C17 O17
HTAB C19 O36_$10
HTAB C23 O22
HTAB C24 S2
HTAB C25 O3_$4
HTAB C26 O34_$4
HTAB O18 O14
HTAB O18 O15
HTAB O19 O24_$3
HTAB O23 O19
HTAB O24 O18_$3
HTAB O24 O28
HTAB O26 O48_$9
HTAB O26 O48_$8
HTAB C35 O32
HTAB O28 O24
HTAB O29 O14_$3
HTAB O31 O16_$5
HTAB C41 O6_$6
HTAB C41 O2
HTAB O33 O29
HTAB O33 O30
HTAB O34 O8_$3
HTAB O34 O9_$3
MPLA 3 Ni1 S1 S2
MPLA 3 Ni1 S1_$6 S2_$6

WGHT    0.139500   10.276599
FVAR       0.19219   0.60233
NI1   4    0.500000    0.501604    0.000000    10.50000    0.08186    0.02847 =
         0.03104    0.00000    0.00200    0.00000
S1    5    0.483240    0.438275    0.088710    11.00000    0.26724    0.03160 =
         0.04703   -0.00543    0.05411   -0.01967
C1    1    0.481828    0.474332    0.182934    11.00000    0.14346    0.04175 =
         0.03531    0.00081    0.02159   -0.01291
C2    1    0.486470    0.528483    0.185693    11.00000    0.06834    0.03422 =
         0.04419    0.00006    0.00955    0.00774
C3    1    0.481848    0.443642    0.262391    11.00000    0.30512    0.03417 =
         0.04815   -0.00206    0.05804   -0.02324
C4    1    0.486546    0.556977    0.265919    11.00000    0.08764    0.03554 =
         0.05462    0.00233    0.02287    0.00248
N1    6    0.476504    0.421575    0.325289    11.00000    0.52188    0.04497 =
         0.08565   -0.00718    0.12898   -0.01969
S2    5    0.493535    0.564240    0.094153    11.00000    0.11304    0.02945 =
         0.04685   -0.00012    0.02824    0.00148
N2    6    0.483557    0.579296    0.328731    11.00000    0.15482    0.04753 =
         0.06181    0.00110    0.05793    0.01143
O1    3    0.484726    0.230135    0.082121    11.00000    0.05306    0.04088 =
         0.03001   -0.00466    0.02301   -0.00532
AFIX 147
H1    2    0.447189    0.210234    0.074973    11.00000   -1.50000
AFIX   0
C5    1    0.465328    0.284731    0.092035    11.00000    0.04368    0.04220 =
         0.02397    0.00285    0.01499   -0.00038
AFIX  23
H5    2    0.424115    0.295960    0.037788    11.00000   -1.20000
H5A   2    0.508800    0.308410    0.097090    11.00000   -1.20000
AFIX   0
C6    1    0.441206    0.291628    0.175365    11.00000    0.03692    0.03196 =
         0.01834   -0.00138    0.00878   -0.00262
AFIX  13
H6    2    0.431015    0.330880    0.182422    11.00000   -1.20000
AFIX   0
O2    3    0.372933    0.261723    0.159008    11.00000    0.03533    0.03756 =
         0.01958   -0.00257    0.00770   -0.00156
C7    1    0.340378    0.265698    0.228812    11.00000    0.03164    0.02622 =
         0.02372   -0.00240    0.01010   -0.00217
AFIX  13
H7    2    0.293136    0.244087    0.211946    11.00000   -1.20000
AFIX   0
C8    1    0.394550    0.243393    0.316889    11.00000    0.03347    0.03062 =
         0.02287    0.00235    0.00842   -0.00253
AFIX  13
H8    2    0.405227    0.204654    0.306606    11.00000   -1.20000
AFIX   0
C9    1    0.468221    0.274935    0.340884    11.00000    0.03005    0.03062 =
         0.01394    0.00006    0.00560    0.00118
AFIX  13
H9    2    0.458930    0.313757    0.352392    11.00000   -1.20000
AFIX   0
C10   1    0.498729    0.271529    0.262448    11.00000    0.03599    0.02638 =
         0.02099    0.00411    0.01340    0.00370
AFIX  13
H10   2    0.512692    0.233195    0.254457    11.00000   -1.20000
AFIX   0
O3    3    0.363036    0.245093    0.387688    11.00000    0.03290    0.04098 =
         0.02321    0.00487    0.00988   -0.00135
AFIX 147
H3    2    0.340380    0.274608    0.385708    11.00000   -1.50000
AFIX   0
O4    3    0.520133    0.252194    0.420111    11.00000    0.03297    0.03999 =
         0.02126    0.00337    0.00994    0.00152
AFIX 147
H4    2    0.562761    0.265233    0.427528    11.00000   -1.50000
AFIX   0
O5    3    0.563655    0.305028    0.284423    11.00000    0.03238    0.03178 =
         0.02397    0.00190    0.01108    0.00128
O6    3    0.754758    0.345998    0.137679    11.00000    0.08577    0.10368 =
         0.05651   -0.02015    0.04750   -0.02715
AFIX 147
H6A   2    0.745054    0.312696    0.132258    11.00000   -1.50000
AFIX   0
C11   1    0.686900    0.376285    0.134858    11.00000    0.08196    0.11394 =
         0.02580   -0.00334    0.00656   -0.04021
AFIX  23
H11   2    0.646425    0.367291    0.078469    11.00000   -1.20000
H11A  2    0.696922    0.415663    0.134414    11.00000   -1.20000
AFIX   0
C12   1    0.661729    0.362818    0.215551    11.00000    0.03768    0.08398 =
         0.02550    0.00103    0.01000   -0.01891
AFIX  13
H12   2    0.612856    0.380815    0.209110    11.00000   -1.20000
AFIX   0
O7    3    0.652445    0.305647    0.210230    11.00000    0.04640    0.08185 =
         0.02569   -0.01563    0.02125   -0.01832
C13   1    0.630411    0.283385    0.280938    11.00000    0.03531    0.05194 =
         0.02794   -0.00769    0.01695   -0.00012
AFIX  13
H13   2    0.624713    0.243260    0.272309    11.00000   -1.20000
AFIX   0
C14   1    0.690186    0.295006    0.371398    11.00000    0.02893    0.04847 =
         0.02555    0.00267    0.01088    0.00815
AFIX  13
H14   2    0.738485    0.279019    0.370057    11.00000   -1.20000
AFIX   0
C15   1    0.699916    0.354765    0.383890    11.00000    0.02926    0.06123 =
         0.01747   -0.00231    0.00522   -0.00074
AFIX  13
H15   2    0.652908    0.371457    0.388195    11.00000   -1.20000
AFIX   0
C16   1    0.719401    0.379165    0.304970    11.00000    0.02878    0.05505 =
         0.02152   -0.00182    0.00966   -0.00404
AFIX  13
H16   2    0.769623    0.365631    0.306172    11.00000   -1.20000
AFIX   0
O8    3    0.670320    0.270306    0.442913    11.00000    0.03952    0.04528 =
         0.02619    0.00603    0.00806    0.00597
AFIX 147
H8A   2    0.709207    0.263008    0.485693    11.00000   -1.50000
AFIX   0
O9    3    0.760395    0.365264    0.465094    11.00000    0.04298    0.05983 =
         0.02081    0.00214    0.00569   -0.00989
AFIX 147
H9A   2    0.749073    0.391261    0.492987    11.00000   -1.50000
AFIX   0
O10   3    0.722443    0.436914    0.315210    11.00000    0.03460    0.05403 =
         0.02720    0.00392    0.01409    0.00375
O11   3    0.792999    0.584859    0.147523    11.00000    0.14137    0.12397 =
         0.10565    0.03579    0.08323   -0.00227
AFIX 147
H11B  2    0.792971    0.615846    0.125184    11.00000   -1.50000
AFIX   0
C17   1    0.718665    0.570719    0.143584    11.00000    0.08781    0.07257 =
         0.02353    0.00831    0.02153    0.00344
AFIX  23
H17   2    0.695378    0.547543    0.090253    11.00000   -1.20000
H17A  2    0.687953    0.603819    0.138531    11.00000   -1.20000
AFIX   0
C18   1    0.723306    0.540124    0.230364    11.00000    0.04040    0.05968 =
         0.02846    0.01093    0.01743    0.00689
AFIX  13
H18   2    0.672861    0.525445    0.225727    11.00000   -1.20000
AFIX   0
O12   3    0.773740    0.495829    0.234836    11.00000    0.04803    0.05467 =
         0.03835    0.00681    0.02664    0.00299
C19   1    0.788359    0.464134    0.312908    11.00000    0.03140    0.05278 =
         0.03873    0.00975    0.01473    0.00667
AFIX  13
H19   2    0.826340    0.436151    0.311677    11.00000   -1.20000
AFIX   0
C20   1    0.819282    0.497463    0.397592    11.00000    0.04642    0.04926 =
         0.04016    0.01155    0.00208    0.00345
AFIX  13
H20   2    0.866800    0.514918    0.396564    11.00000   -1.20000
AFIX   0
C21   1    0.764470    0.541019    0.399272    11.00000    0.06131    0.05045 =
         0.02445    0.00816    0.01220    0.00736
AFIX  13
H21   2    0.716489    0.524588    0.400841    11.00000   -1.20000
AFIX   0
C22   1    0.750965    0.576008    0.314278    11.00000    0.03135    0.04619 =
         0.02968    0.01127    0.01107    0.00423
AFIX  13
H22   2    0.798576    0.594208    0.315428    11.00000   -1.20000
AFIX   0
O13   3    0.835201    0.463121    0.474163    11.00000    0.06529    0.05340 =
         0.03899    0.01295   -0.00120    0.00034
AFIX 147
H13A  2    0.801418    0.466278    0.498177    11.00000   -1.50000
AFIX   0
O14   3    0.795918    0.574635    0.477374    11.00000    0.14948    0.05196 =
         0.02573    0.00477   -0.00218    0.02721
AFIX 147
H14A  2    0.842229    0.577357    0.487722    11.00000   -1.50000
AFIX   0
O15   3    0.697029    0.615549    0.314678    11.00000    0.03406    0.04004 =
         0.03343    0.00725    0.01405    0.00073
O16   3    0.567597    0.770107    0.114743    11.00000    0.03654    0.05548 =
         0.04278    0.02484    0.01024    0.00152
AFIX 147
H16A  2    0.600253    0.779521    0.162975    11.00000   -1.50000
AFIX   0
C23   1    0.554369    0.713251    0.117085    11.00000    0.03798    0.05496 =
         0.02575    0.00839    0.00695    0.00238
AFIX  23
H23   2    0.572563    0.694857    0.071711    11.00000   -1.20000
H23A  2    0.499946    0.706733    0.100582    11.00000   -1.20000
AFIX   0
C24   1    0.592818    0.689122    0.209161    11.00000    0.03427    0.03557 =
         0.02727    0.00600    0.00499   -0.00284
AFIX  13
H24   2    0.579311    0.649873    0.208165    11.00000   -1.20000
AFIX   0
O17   3    0.672290    0.693664    0.224913    11.00000    0.03141    0.04456 =
         0.03424    0.01213    0.00993   -0.00354
C25   1    0.715320    0.670436    0.308943    11.00000    0.03368    0.04485 =
         0.03731    0.01551    0.01046   -0.00338
AFIX  13
H25   2    0.769519    0.673263    0.314980    11.00000   -1.20000
AFIX   0
C26   1    0.701046    0.701148    0.384962    11.00000    0.03472    0.03807 =
         0.03185    0.00926    0.00677   -0.00663
AFIX  13
H26   2    0.714047    0.740078    0.380089    11.00000   -1.20000
AFIX   0
C27   1    0.619111    0.697862    0.376757    11.00000    0.03978    0.03142 =
         0.03052    0.00746    0.00820   -0.00039
AFIX  13
H27   2    0.606155    0.659273    0.384625    11.00000   -1.20000
AFIX   0
C28   1    0.572030    0.717109    0.284809    11.00000    0.03454    0.03017 =
         0.02962    0.00582    0.00734   -0.00274
AFIX  13
H28   2    0.578541    0.757142    0.280492    11.00000   -1.20000
AFIX   0
O18   3    0.746889    0.681040    0.470243    11.00000    0.03910    0.04126 =
         0.03126    0.00416    0.00226   -0.00321
AFIX 147
H18A  2    0.753294    0.647543    0.466360    11.00000   -1.50000
AFIX   0
O19   3    0.602477    0.730221    0.443521    11.00000    0.04354    0.05434 =
         0.02876   -0.00165    0.00103    0.00715
AFIX 147
H19A  2    0.624505    0.717484    0.495045    11.00000   -1.50000
AFIX   0
O20   3    0.495904    0.705802    0.275284    11.00000    0.03240    0.02745 =
         0.03230    0.00664    0.00947   -0.00084
O21   3    0.252407    0.717063    0.027513    11.00000    0.04999    0.08570 =
         0.05327    0.03899   -0.00882   -0.01626
AFIX 147
H21A  2    0.219904    0.706552   -0.020074    11.00000   -1.50000
AFIX   0
C29   1    0.307314    0.675392    0.059830    11.00000    0.05340    0.05180 =
         0.03712    0.00801    0.01148   -0.01468
AFIX  23
H29   2    0.341066    0.674848    0.022579    11.00000   -1.20000
H29A  2    0.282151    0.639719    0.053623    11.00000   -1.20000
AFIX   0
C30   1    0.352074    0.684464    0.156488    11.00000    0.03844    0.03331 =
         0.02794    0.00546    0.00676   -0.00648
AFIX  13
H30   2    0.389680    0.654684    0.176360    11.00000   -1.20000
AFIX   0
O22   3    0.391004    0.735081    0.159771    11.00000    0.03977    0.03444 =
         0.03157    0.00902    0.00317   -0.00728
C31   1    0.441643    0.746855    0.245897    11.00000    0.03460    0.02802 =
         0.03280    0.00748    0.00150   -0.00155
AFIX  13
H31   2    0.467088    0.782074    0.243222    11.00000   -1.20000
AFIX   0
C32   1    0.400541    0.751212    0.315478    11.00000    0.03682    0.02539 =
         0.03450   -0.00364    0.00298    0.00219
AFIX  13
H32   2    0.363008    0.781099    0.296499    11.00000   -1.20000
AFIX   0
C33   1    0.359225    0.698768    0.317112    11.00000    0.03006    0.02793 =
         0.03283   -0.00133    0.01171    0.00303
AFIX  13
H33   2    0.395873    0.668407    0.337185    11.00000   -1.20000
AFIX   0
C34   1    0.307166    0.687493    0.221602    11.00000    0.03071    0.02586 =
         0.03396   -0.00160    0.00641   -0.00071
AFIX  13
H34   2    0.269192    0.717085    0.202476    11.00000   -1.20000
AFIX   0
O23   3    0.451626    0.764438    0.402118    11.00000    0.03807    0.03855 =
         0.03682   -0.00376    0.00478   -0.00297
AFIX 147
H23B  2    0.488899    0.743830    0.413699    11.00000   -1.50000
AFIX   0
O24   3    0.318201    0.704698    0.378991    11.00000    0.03622    0.04071 =
         0.03880   -0.01160    0.01449    0.00052
AFIX 147
H24A  2    0.304769    0.674027    0.391425    11.00000   -1.50000
AFIX   0
O25   3    0.270544    0.637034    0.225130    11.00000    0.03189    0.02189 =
         0.03429    0.00276    0.00894    0.00155
O26   3    0.099534    0.512356   -0.000047    11.00000    0.06176    0.06104 =
         0.03086   -0.00587    0.01196   -0.02462
AFIX 147
H26A  2    0.083410    0.543788   -0.015582    11.00000   -1.50000
AFIX   0
C35   1    0.179457    0.514219    0.042439    11.00000    0.05299    0.04301 =
         0.03122   -0.00113    0.01826   -0.00776
AFIX  23
H35   2    0.202953    0.532615    0.001961    11.00000   -1.20000
H35A  2    0.199534    0.476877    0.053406    11.00000   -1.20000
AFIX   0
C36   1    0.197835    0.544203    0.130203    11.00000    0.03803    0.02802 =
         0.02985   -0.00035    0.00993   -0.00078
AFIX  13
H36   2    0.253329    0.544424    0.158800    11.00000   -1.20000
AFIX   0
O27   3    0.172854    0.599412    0.109555    11.00000    0.04006    0.03147 =
         0.02969    0.00389    0.00268   -0.00320
C37   1    0.191905    0.633686    0.184814    11.00000    0.02872    0.02744 =
         0.03889   -0.00233    0.00419    0.00097
AFIX  13
H37   2    0.171916    0.670763    0.165043    11.00000   -1.20000
AFIX   0
C38   1    0.158116    0.613165    0.255659    11.00000    0.03346    0.03017 =
         0.04379   -0.00738    0.01222    0.00078
AFIX  13
H38   2    0.102434    0.613680    0.229301    11.00000   -1.20000
AFIX   0
C39   1    0.183933    0.554639    0.282475    11.00000    0.03372    0.02925 =
         0.02748   -0.00392    0.00941   -0.00257
AFIX  13
H39   2    0.239329    0.553923    0.311890    11.00000   -1.20000
AFIX   0
C40   1    0.162978    0.520515    0.197425    11.00000    0.03058    0.02872 =
         0.02331    0.00100    0.00581    0.00194
AFIX  13
H40   2    0.107420    0.519026    0.169908    11.00000   -1.20000
AFIX   0
O28   3    0.179964    0.647901    0.332121    11.00000    0.04485    0.03510 =
         0.04993   -0.01454    0.01988   -0.00293
AFIX 147
H28A  2    0.192040    0.678308    0.316877    11.00000   -1.50000
AFIX   0
O29   3    0.148092    0.533326    0.343188    11.00000    0.04568    0.04674 =
         0.02950   -0.00770    0.01648   -0.01126
AFIX 147
H29B  2    0.172147    0.542541    0.396300    11.00000   -1.50000
AFIX   0
O30   3    0.192092    0.467087    0.223628    11.00000    0.02888    0.02843 =
         0.02841   -0.00030    0.00645   -0.00160
O31   3    0.176428    0.300899    0.032887    11.00000    0.04380    0.03333 =
         0.02524   -0.00322    0.01067    0.00208
AFIX 147
H31A  2    0.148727    0.302101    0.065628    11.00000   -1.50000
AFIX   0
C41   1    0.227596    0.345468    0.054561    11.00000    0.04241    0.03345 =
         0.01907   -0.00071    0.01039   -0.00255
AFIX  23
H41   2    0.213761    0.372002    0.004367    11.00000   -1.20000
H41A  2    0.278616    0.332194    0.061623    11.00000   -1.20000
AFIX   0
C42   1    0.227005    0.372982    0.140598    11.00000    0.03245    0.03060 =
         0.01810   -0.00298    0.00875   -0.00457
AFIX  13
H42   2    0.263112    0.403898    0.152960    11.00000   -1.20000
AFIX   0
O32   3    0.153132    0.394437    0.123976    11.00000    0.03108    0.02966 =
         0.01776   -0.00170    0.00621   -0.00241
C43   1    0.143413    0.422810    0.198071    11.00000    0.03025    0.02807 =
         0.02459   -0.00506    0.01181   -0.00434
AFIX  13
H43   2    0.090689    0.435957    0.181719    11.00000   -1.20000
AFIX   0
C44   1    0.159946    0.385501    0.280525    11.00000    0.03648    0.03615 =
         0.02593   -0.00115    0.01420   -0.00353
AFIX  13
H44   2    0.125743    0.353553    0.263291    11.00000   -1.20000
AFIX   0
C45   1    0.239557    0.364788    0.304976    11.00000    0.04222    0.02801 =
         0.02070    0.00168    0.00964    0.00273
AFIX  13
H45   2    0.275304    0.395871    0.321978    11.00000   -1.20000
AFIX   0
C46   1    0.248324    0.335612    0.222629    11.00000    0.03060    0.02791 =
         0.01908    0.00180    0.00582   -0.00584
AFIX  13
H46   2    0.215751    0.302682    0.209217    11.00000   -1.20000
AFIX   0
O33   3    0.145386    0.411933    0.353433    11.00000    0.05207    0.04719 =
         0.02529   -0.00187    0.01805    0.00597
AFIX 147
H33A  2    0.159573    0.444335    0.355784    11.00000   -1.50000
AFIX   0
O34   3    0.254886    0.327299    0.377192    11.00000    0.06616    0.04097 =
         0.02406    0.00773    0.02078    0.01680
AFIX 147
H34A  2    0.287217    0.340344    0.422742    11.00000   -1.50000
AFIX   0
O35   3    0.324529    0.319774    0.244432    11.00000    0.03057    0.02992 =
         0.02408   -0.00293    0.00746   -0.00225
PART 1
K1    7    0.373909    0.155181    0.073034    10.50000    0.04751    0.03588 =
         0.05574   -0.00633    0.02385   -0.00288
K2    7    0.910986    0.341503    0.521459    10.50000    0.01793    0.03061 =
         0.02483   -0.00479    0.00709   -0.00219
PART 0
O36   3    1.039378    0.393480    0.613719    11.00000    0.05547    0.06599 =
         0.05052   -0.00075    0.01203   -0.00741
O37   3    0.423806    0.388427    0.481071    11.00000    0.46548    0.20657 =
         0.14456   -0.02954    0.14837   -0.07757
O38   3    0.500000    0.623903    0.500000    10.50000    0.50419    0.09088 =
         0.05513    0.00000    0.06614    0.00000
O39   3    0.456394    0.844123    0.083692    11.00000    0.04214    0.04302 =
         0.03526   -0.00286    0.01399   -0.00245
O40   3    0.064815    0.648287    0.401489    11.00000    0.12981    0.05833 =
         0.20787    0.02076    0.12802    0.02073
O41   3    0.000000    0.431510    0.000000    10.50000    0.03749    0.04033 =
         0.05166    0.00000    0.01683    0.00000
O42   3    0.893445    0.388994    0.201455    11.00000    0.06527    0.06998 =
         0.03750   -0.00248    0.01895    0.00408
O43   3    0.922210    0.503233    0.180908    11.00000    0.21297    0.10073 =
         0.05793    0.00202    0.04983   -0.04324
O44   3    0.938732    0.604604    0.250963    10.50000    0.11592    0.10838 =
         0.08746   -0.03960    0.02306    0.03672
O45   3    0.975684    0.494176    0.591576    11.00000    0.07770    0.07337 =
         0.26505    0.02327    0.00070    0.00423
PART 1
O46   3    0.646188    0.496550    0.535605    21.00000    0.24223    0.35202 =
         0.06794    0.02631    0.02370   -0.17418
PART 2
O47   3    0.654247    0.557278    0.533437   -21.00000    0.05834    0.12358 =
         0.03650    0.00463    0.02275    0.00805
PART 0
O48   3    0.486857    0.100905    0.025823    10.50000    0.04512    0.09589 =
         0.19121   -0.03639    0.02291    0.01194

HKLF 4 1 1 0 0 0 1 0 0 0 1


REM  ydkr_a.res in C2
REM wR2 = 0.1992, GooF = S = 1.110, Restrained GooF = 1.128 for all data
REM R1 = 0.0754 for 12141 Fo > 4sig(Fo) and 0.0767 for all 12549 data
REM 920 parameters refined using 22 restraints

END

WGHT      0.1395     10.2766

REM Instructions for potential hydrogen bonds
HTAB O3 O34
HTAB O3 O35
HTAB O4 O8
HTAB C11 O12
HTAB C12 S1
HTAB C13 O28_$1
HTAB C14 O24_$1
HTAB O8 O18_$2
HTAB O8 O34_$3
HTAB O9 O33_$3
HTAB C17 O17
HTAB C19 O36_$10
HTAB C23 O22
HTAB C24 S2
HTAB C25 O3_$4
HTAB C26 O34_$4
HTAB O18 O14
HTAB O18 O15
HTAB O19 O24_$3
HTAB O23 O19
HTAB O24 O18_$3
HTAB O24 O28
HTAB O26 O48_$9
HTAB O26 O48_$8
HTAB C35 O32
HTAB C39 O47_$3
HTAB O28 O24
HTAB O29 O14_$3
HTAB O31 O16_$5
HTAB C41 O6_$6
HTAB C41 O2
HTAB O33 O29
HTAB O33 O30
HTAB O34 O8_$3
HTAB O34 O9_$3

REM Highest difference peak  1.462,  deepest hole -0.494,  1-sigma level  0.137
Q1    1   0.5000  0.0792  0.5000  10.50000  0.05    1.03
Q2    1   0.0999  0.6565  0.4822  11.00000  0.05    1.02
Q3    1   0.6807  0.5446  0.0637  11.00000  0.05    1.00
Q4    1   0.3692  0.5106  0.4551  11.00000  0.05    0.84
Q5    1   0.7227  0.3941  0.1151  11.00000  0.05    0.77
Q6    1   0.4806  0.4495 -0.0930  11.00000  0.05    0.72
Q7    1   0.5000  0.4697  0.0000  10.50000  0.05    0.71
Q8    1   0.3187  0.4584  0.0370  11.00000  0.05    0.70
Q9    1   0.9634  0.5711  0.3175  11.00000  0.05    0.68
Q10   1   0.5551  0.5517 -0.0776  11.00000  0.05    0.67
Q11   1   0.3173  0.4674  0.4691  11.00000  0.05    0.65
Q12   1   0.0823  0.6427  0.5478  11.00000  0.05    0.65
Q13   1   0.3682  0.4509  0.4832  11.00000  0.05    0.64
Q14   1   0.4408  0.4551  0.0679  11.00000  0.05    0.62
Q15   1   0.5117  0.5388 -0.0163  11.00000  0.05    0.58
Q16   1   0.6517  0.4057  0.1226  11.00000  0.05    0.58
Q17   1   0.9596  0.4888  0.1694  11.00000  0.05    0.57
Q18   1   0.5453  0.7425  0.1111  11.00000  0.05    0.53
Q19   1   0.4867  0.4184  0.0887  11.00000  0.05    0.52
Q20   1   0.9934  0.5038  0.3390  11.00000  0.05    0.51
;
_shelx_res_checksum   24488

_shelx_hkl_file
;
   0   0   3    4.79    0.39
   0   0   3    5.63    0.35
   0   0  -3    4.46    0.42
   0   0  -3    4.27    0.28
   0   0  -4   44.13    1.58
   0   0  -4   45.59    1.01
   0   0  -5   90.86    1.98
   0   0  -5   91.43    2.14
   0   0  -5   87.83    1.75
   0   0  -5   91.56    1.89
   0   0  -6   30.28    1.19
   0   0  -6   33.37    1.34
   0   0  -6   32.30    0.77
   0   0  -6   33.42    0.84
   0   0  -7  186.99    4.64
   0   0  -7  189.79    4.90
   0   0  -7  185.61    3.90
   0   0  -7  202.74    4.41
   0   0  -8   96.15    2.80
   0   0  -8  100.28    3.28
   0   0  -8   94.53    1.86
   0   0  -8  100.96    2.16
   0   0  -9  128.37    3.26
   0   0  -9  127.58    3.86
   0   0  -9  122.97    2.64
   0   0  -9  126.26    2.76
   0   0 -10  503.74   17.96
   0   0 -10  498.60   18.24
   0   0 -10  623.04   17.75
   0   0 -10  600.52   17.58
   0   0 -11    0.60    0.82
   0   0 -11    2.41    0.92
   0   0 -11    1.23    0.38
   0   0 -11    1.85    0.41
   0   0 -12   12.33    1.35
   0   0 -12   13.19    1.52
   0   0 -12   12.72    0.62
   0   0 -12   12.26    0.65
   0   0 -13  579.02   21.86
   0   0 -13  555.06   21.90
   0   0 -13  592.29   17.71
   0   0 -13  559.46   16.80
   0   0 -14   12.44    1.39
   0   0 -14    9.51    1.55
   0   0 -14   10.03    0.58
   0   0 -14   10.29    0.50
   0   0 -15   31.43    2.04
   0   0 -15   28.23    2.16
   0   0 -15   27.29    0.83
   0   0 -16    8.87    1.48
   0   0 -16    7.77    1.55
   0   0 -17    6.45    1.53
   0   0 -17    7.28    1.68
   0  -2   2  509.38   14.38
   0   2   2  552.05   14.70
   0  -2  -2  538.15   14.96
   0  -2  -2  541.26   14.24
   0   2  -2  557.43   14.19
   0  -2   3  117.13    3.02
   0  -2  -3  118.80    2.67
   0  -2  -3  117.96    2.50
   0  -2   4  522.59   15.11
   0   2   4  504.60   15.24
   0   2   4  532.01   14.93
   0  -2   4  545.97   14.52
   0   2  -4  553.25   16.39
   0  -2  -4  531.47   15.46
   0  -2  -4  511.26   13.95
   0   2  -4  569.50   15.07
   0   2   5    9.48    0.73
   0   2   5    9.91    0.57
   0   2  -5    9.59    0.73
   0   2  -5    9.83    0.42
   0   2   6 1257.34   52.76
   0   2   6 1294.10   50.98
   0   2  -6 1254.88   52.38
   0  -2  -6 1345.24   55.24
   0   2  -6 1248.32   52.94
   0   2  -6 1354.03   51.00
   0  -2  -6 1274.16   49.90
   0   2  -6 1334.08   50.72
   0   2   7    7.30    0.83
   0   2   7    8.23    0.54
   0   2  -7    7.08    0.83
   0  -2  -7    7.35    0.86
   0   2  -7    8.37    0.86
   0   2  -7    7.96    0.41
   0  -2  -7    7.42    0.55
   0   2  -7    7.67    0.44
   0   2   8   56.41    1.95
   0   2   8   56.62    1.37
   0   2  -8   55.15    1.93
   0   2  -8   56.98    2.11
   0   2  -8   54.70    1.17
   0   2  -8   57.00    1.24
   0   2   9  371.80   11.25
   0   2   9  381.26    9.99
   0   2  -9  387.99   12.19
   0  -2  -9  364.98   11.94
   0   2  -9  369.04   11.34
   0  -2  -9  420.47   11.09
   0   2  -9  398.91   10.08
   0  -2 -10  165.52    4.99
   0   2 -10  160.30    4.38
   0  -2 -10  172.86    5.38
   0   2 -10  156.27    5.10
   0   2 -10  161.66    3.46
   0  -2 -10  159.46    3.77
   0   2 -10  157.11    3.57
   0  -2 -10  169.86    4.04
   0  -2 -11   57.92    2.32
   0   2 -11   55.13    2.32
   0  -2 -11   59.13    2.52
   0   2 -11   51.80    2.40
   0  -2 -11   56.15    1.49
   0  -2 -12  233.57    7.82
   0   2 -12  248.57    8.28
   0  -2 -12  230.43    7.23
   0   2 -12  242.75    8.53
   0   2 -12  233.56    5.45
   0  -2 -12  226.30    5.77
   0   2 -12  241.94    5.59
   0  -2 -12  227.95    5.95
   0  -2 -13    2.89    1.02
   0   2 -13    2.39    0.70
   0  -2 -13    2.50    1.18
   0   2 -13    3.05    1.13
   0   2 -13    3.24    0.33
   0  -2 -13    2.73    0.49
   0   2 -13    3.04    0.35
   0  -2 -14   16.27    1.58
   0   2 -14   14.33    1.54
   0  -2 -14   16.62    1.68
   0   2 -14   11.56    1.68
   0  -2 -14   16.05    0.73
   0  -2 -14   14.55    0.73
   0  -2 -15   87.11    3.67
   0   2 -15   77.18    3.46
   0  -2 -15   82.30    3.78
   0   2 -15   80.09    3.87
   0  -2 -15   83.42    2.01
   0  -2 -15   80.37    1.96
   0  -2 -16   11.53    1.55
   0   2 -16   11.55    1.53
   0  -2 -16   10.05    1.68
   0   2 -16   10.62    1.78
   0  -2 -17   53.81    2.99
   0   2 -17   56.22    3.13
   0  -2 -17   49.26    3.23
   0   2 -17   49.34    3.32
   0  -4   0 1539.46   59.39
   0   4   0 1209.44   47.79
   0   4   0 1584.97   61.04
   0  -4   0 1261.92   49.72
   0   4   1  113.60    2.63
   0   4  -1  118.74    2.37
   0   4  -1  119.61    2.82
   0  -4   2   68.90    1.62
   0   4   2   68.26    2.05
   0   4   2   71.97    2.15
   0  -4   2   68.06    1.74
   0   4  -2   72.79    2.12
   0  -4  -2   67.68    2.25
   0  -4  -2   65.23    2.06
   0   4  -2   70.60    1.91
   0  -4   3  773.51   25.63
   0   4   3  703.07   23.42
   0   4   3  762.03   24.63
   0  -4   3  758.43   23.39
   0   4  -3  762.47   25.30
   0  -4  -3  827.03   27.36
   0  -4  -3  736.93   23.98
   0   4  -3  740.93   23.33
   0  -4   4   87.91    1.99
   0   4   4   85.80    1.89
   0   4   4   87.74    2.01
   0  -4   4   84.78    1.69
   0   4  -4   84.93    2.30
   0  -4  -4   89.08    2.02
   0  -4  -4   85.01    1.92
   0   4  -4   86.66    1.86
   0  -4   5 3241.44  197.88
   0   4   5 3366.30  202.98
   0   4   5 3227.39  193.86
   0  -4   5 3282.59  192.25
   0   4  -5 3205.82  195.12
   0  -4  -5 3202.02  195.86
   0  -4  -5 3314.44  196.85
   0   4  -5 3286.85  192.95
   0  -4   6  148.64    3.62
   0   4   6  146.37    4.08
   0   4   6  147.07    3.43
   0  -4   6  151.77    3.29
   0   4  -6  149.02    3.61
   0  -4  -6  159.34    4.39
   0  -4  -6  142.16    3.29
   0   4  -6  147.45    3.18
   0  -4   7  684.33   24.70
   0   4   7  734.04   25.15
   0   4   7  758.01   25.30
   0  -4   7  800.01   24.93
   0   4  -7  704.94   25.17
   0  -4  -7  718.58   25.83
   0  -4  -7  707.34   23.12
   0   4  -7  771.78   24.08
   0   4   8  178.16    4.63
   0   4   8  173.44    4.07
   0   4  -8  173.23    5.03
   0  -4  -8  165.94    5.03
   0   4  -8  185.26    5.40
   0   4  -8  182.30    3.90
   0   4  -8  180.53    3.95
   0   4   9   14.69    1.08
   0   4   9   15.11    0.76
   0   4  -9   15.01    1.04
   0   4  -9   13.85    1.17
   0   4  -9   14.57    0.53
   0   4  -9   13.82    0.53
   0   4  10   17.94    1.24
   0   4  10   19.00    0.82
   0   4 -10   18.68    1.25
   0   4 -10   17.96    1.35
   0   4 -10   18.12    0.59
   0   4 -10   18.19    0.60
   0   4  11  150.25    4.99
   0   4  11  146.45    3.71
   0   4 -11  139.67    4.76
   0  -4 -11  142.58    4.26
   0   4 -11  144.59    5.05
   0   4 -11  146.16    3.24
   0  -4 -11  139.41    3.66
   0   4 -11  139.45    3.06
   0  -4 -12  200.28    5.78
   0   4 -12  183.96    5.55
   0  -4 -12  181.63    6.52
   0   4 -12  189.08    6.64
   0   4 -12  181.47    4.05
   0  -4 -12  176.15    4.44
   0   4 -12  187.41    4.34
   0  -4 -12  183.37    4.68
   0  -4 -13   53.53    2.42
   0   4 -13   47.49    2.47
   0  -4 -13   51.21    1.96
   0   4 -13   44.65    2.59
   0   4 -13   45.62    1.02
   0  -4 -13   50.82    1.59
   0  -4 -13   49.66    1.38
   0  -4 -14    4.30    1.10
   0   4 -14    2.61    1.16
   0  -4 -14    5.65    1.26
   0   4 -14    2.55    1.25
   0   4 -14    3.06    0.27
   0   4 -14    2.87    0.30
   0  -4 -15   12.59    1.50
   0   4 -15   12.13    1.54
   0  -4 -15   10.59    1.68
   0   4 -15   11.44    1.09
   0  -4 -15   11.84    0.78
   0  -4 -15   11.20    0.73
   0  -4 -16   16.97    1.71
   0   4 -16   13.77    1.76
   0  -4 -16   16.63    1.91
   0   4 -16   13.35    1.86
   0  -4 -16   12.84    0.79
   0  -4 -17    4.54    1.49
   0   4 -17    7.34    1.56
   0  -4 -17    6.41    1.68
   0   4 -17    5.92    1.67
   0  -6   0 1511.33   67.54
   0   6   0 1584.23   70.29
   0   6   0 1736.39   76.48
   0  -6   0 1655.97   72.78
   0  -6   1  138.16    3.22
   0   6   1  148.31    3.82
   0   6   1  136.99    3.87
   0  -6   1  135.50    2.99
   0   6  -1  146.65    3.91
   0  -6  -1  139.13    3.82
   0  -6  -1  143.45    3.85
   0   6  -1  147.25    3.85
   0  -6   2  488.12   14.64
   0   6   2  508.60   14.19
   0   6   2  477.35   14.42
   0  -6   2  500.75   14.36
   0   6  -2  526.13   15.51
   0  -6  -2  526.53   15.61
   0  -6  -2  454.37   13.94
   0   6  -2  516.49   14.99
   0  -6   3   23.14    1.02
   0   6   3   18.41    0.89
   0   6   3   19.21    0.95
   0  -6   3   21.15    0.73
   0   6  -3   18.42    0.67
   0  -6  -3   22.39    0.92
   0   6  -3   18.07    0.78
   0  -6   4 2655.60  146.26
   0   6   4 2724.32  149.77
   0   6   4 2634.93  144.98
   0  -6   4 2585.51  140.30
   0   6  -4 2774.44  153.12
   0  -6  -4 2608.75  145.03
   0  -6  -4 2639.92  145.01
   0   6  -4 2614.06  141.42
   0  -6   5 2450.17  137.53
   0   6   5 2617.20  143.44
   0   6   5 2597.03  142.25
   0  -6   5 2584.40  139.36
   0   6  -5 2675.13  148.35
   0  -6  -5 2667.16  148.24
   0  -6  -5 2671.26  145.78
   0   6  -5 2622.17  140.64
   0  -6   6  119.53    3.46
   0   6   6  121.91    3.48
   0   6   6  119.45    3.04
   0  -6   6  116.23    2.74
   0   6  -6  128.22    3.61
   0  -6  -6  113.20    3.48
   0  -6  -6  112.24    2.96
   0   6  -6  120.67    2.66
   0  -6   7  678.43   25.47
   0   6   7  794.98   28.50
   0   6   7  749.82   26.03
   0  -6   7  821.98   26.94
   0   6  -7  735.08   27.05
   0  -6  -7  772.72   28.21
   0  -6  -7  791.41   26.92
   0   6  -7  802.98   25.90
   0  -6   8  129.90    3.42
   0   6   8  136.40    4.00
   0   6   8  138.21    3.65
   0  -6   8  130.11    3.02
   0   6  -8  139.36    4.06
   0  -6  -8  127.78    3.46
   0   6  -8  144.98    3.21
   0  -6   9   55.76    1.99
   0   6   9   44.20    1.88
   0   6   9   45.81    1.35
   0  -6   9   54.15    1.32
   0   6  -9   47.29    1.93
   0  -6  -9   54.69    2.14
   0  -6  -9   51.18    1.43
   0   6  -9   47.18    1.21
   0   6  10   12.02    1.16
   0   6  10   14.10    0.70
   0   6 -10   13.10    1.17
   0  -6 -10   10.71    1.22
   0   6 -10   14.69    1.25
   0   6 -10   14.16    0.57
   0   6 -10   13.67    0.62
   0   6  11    3.33    0.93
   0   6  11    2.46    0.48
   0   6 -11    2.60    0.95
   0  -6 -11    4.55    1.01
   0   6 -11    1.98    0.99
   0   6 -11    2.60    0.39
   0  -6 -11    3.24    0.53
   0   6 -11    2.09    0.40
   0   6  12  199.48    7.04
   0   6  12  212.49    5.68
   0   6 -12  213.78    7.31
   0  -6 -12  224.23    7.78
   0   6 -12  204.08    7.47
   0   6 -12  203.17    4.77
   0  -6 -12  216.83    5.73
   0   6 -12  210.96    4.95
   0   6  13  142.81    5.20
   0   6  13  135.73    3.79
   0   6 -13  138.29    5.11
   0  -6 -13  128.56    4.29
   0   6 -13  133.43    5.27
   0   6 -13  133.52    2.84
   0  -6 -13  130.04    3.86
   0   6 -13  139.34    3.16
   0  -6 -14   59.70    2.77
   0   6 -14   59.01    3.01
   0  -6 -14   53.67    3.02
   0   6 -14   60.44    2.37
   0   6 -14   58.97    1.24
   0  -6 -14   55.46    1.99
   0   6 -14   58.10    1.19
   0  -6 -14   56.33    2.06
   0  -6 -15   73.85    3.36
   0   6 -15   83.69    3.71
   0  -6 -15   71.01    3.69
   0   6 -15   75.90    3.80
   0  -6 -15   71.11    2.07
   0  -6 -15   72.39    2.35
   0  -6 -16    7.02    1.40
   0   6 -16    8.36    1.00
   0  -6 -16    6.08    1.56
   0   6 -16    8.65    1.05
   0  -6 -16    5.49    0.81
   0  -6 -16    5.10    0.59
   0  -6 -17   68.11    3.57
   0   6 -17   66.48    3.79
   0  -6 -17   62.38    3.80
   0   6 -17   63.29    3.99
   0  -8   0   67.25    2.04
   0   8   0   69.17    1.60
   0   8   0   67.88    2.05
   0  -8   0   66.60    1.57
   0  -8   1  130.87    3.59
   0   8   1  146.22    3.71
   0  -8   1  130.32    2.93
   0   8  -1  144.53    3.65
   0  -8  -1  127.86    3.56
   0   8  -1  139.99    3.68
   0  -8  -1  132.11    3.47
   0  -8   2  284.85    8.05
   0   8   2  299.10    8.00
   0   8   2  270.15    7.63
   0  -8   2  322.37    8.26
   0   8  -2  286.66    7.89
   0  -8  -2  280.19    7.90
   0  -8  -2  314.71    8.37
   0   8  -2  279.81    7.62
   0  -8   3  324.35    8.82
   0   8   3  371.25   10.17
   0  -8   3  344.84    9.15
   0   8  -3  353.94    9.82
   0  -8  -3  321.83    8.69
   0  -8  -3  314.78    8.99
   0   8  -3  348.65    9.39
   0  -8   4  291.76    8.24
   0   8   4  266.25    7.02
   0   8   4  276.82    7.77
   0  -8   4  299.50    7.64
   0   8  -4  288.85    8.24
   0  -8  -4  308.57    8.59
   0  -8  -4  287.36    7.97
   0   8  -4  282.58    7.46
   0  -8   5 1842.71   92.83
   0   8   5 1907.62   94.86
   0   8   5 1982.87   97.94
   0  -8   5 1889.95   90.91
   0   8  -5 2052.17  101.65
   0  -8  -5 1966.85   98.26
   0  -8  -5 2045.85  100.37
   0   8  -5 1915.88   93.05
   0  -8   6   81.21    2.76
   0   8   6   95.20    2.86
   0   8   6   92.87    2.63
   0   8  -6   97.48    3.00
   0  -8  -6   80.80    2.87
   0   8  -6   93.52    2.61
   0  -8   7  602.65   20.89
   0   8   7  644.51   21.62
   0   8   7  648.60   21.76
   0  -8   7  705.84   22.39
   0   8  -7  613.49   22.10
   0  -8  -7  603.25   21.79
   0  -8  -7  652.32   21.89
   0   8  -7  700.99   22.54
   0   8   8   59.07    1.65
   0   8   8   58.11    1.76
   0   8  -8   62.12    2.22
   0   8  -8   57.71    1.43
   0  -8   9   40.13    1.39
   0   8   9   42.80    1.87
   0   8   9   44.31    1.43
   0  -8   9   40.56    1.28
   0   8  -9   42.87    1.91
   0  -8  -9   39.53    1.88
   0  -8  -9   39.45    1.41
   0   8  -9   46.29    1.35
   0  -8  10    3.66    0.57
   0   8  10    2.25    0.87
   0   8  10    2.22    0.58
   0  -8  10    3.73    0.50
   0   8 -10    2.62    0.89
   0  -8 -10    3.73    0.62
   0  -8 -10    2.92    0.62
   0   8 -10    2.37    0.52
   0  -8  11   55.39    2.54
   0   8  11   61.05    2.56
   0   8  11   60.49    1.83
   0  -8  11   55.22    1.59
   0   8 -11   58.73    2.02
   0  -8 -11   55.56    2.71
   0  -8 -11   57.44    2.22
   0   8 -11   60.44    1.43
   0   8  12   51.24    2.62
   0   8  12   55.48    2.07
   0   8 -12   53.70    2.60
   0  -8 -12   56.24    2.78
   0   8 -12   56.12    2.75
   0   8 -12   53.62    1.39
   0  -8 -12   55.52    1.86
   0   8 -12   55.20    1.51
   0   8  13  119.89    4.86
   0   8  13  121.95    3.48
   0   8 -13  119.31    4.78
   0  -8 -13  130.35    5.10
   0   8 -13  126.72    5.03
   0   8 -13  121.25    2.80
   0  -8 -13  129.94    4.05
   0   8 -13  121.00    2.92
   0   8  14   20.75    1.88
   0   8  14   20.47    1.19
   0   8 -14   21.95    1.90
   0  -8 -14   17.62    1.90
   0   8 -14   20.13    1.98
   0   8 -14   20.16    0.62
   0   8 -14   20.14    0.78
   0   8  15   41.85    2.72
   0   8  15   44.93    1.54
   0   8 -15   45.46    1.98
   0  -8 -15   40.15    2.00
   0   8 -15   44.24    2.80
   0  -8 -15   39.74    1.89
   0  -8 -16   81.63    3.71
   0   8 -16   71.40    3.83
   0  -8 -16   70.85    4.00
   0   8 -16   70.28    4.04
   0  -8 -16   72.43    2.39
   0  -8 -16   70.34    2.29
   0  -8 -17   51.04    2.23
   0   8 -17   54.03    3.42
   0  -8 -17   46.79    3.33
   0   8 -17   52.04    3.52
   0 -10   0  187.86    4.61
   0  10   0  177.31    4.89
   0  10   0  183.91    4.51
   0 -10   0  183.65    5.03
   0 -10   1  434.07   13.15
   0  10   1  434.31   12.87
   0  10   1  386.08   12.06
   0 -10   1  402.80   12.19
   0  10  -1  441.11   12.43
   0 -10  -1  414.87   12.61
   0  10  -1  424.22   12.10
   0 -10  -1  434.27   13.01
   0 -10   2  110.76    3.23
   0  10   2  112.38    3.23
   0  10   2  113.71    3.39
   0 -10   2  116.10    3.24
   0  10  -2  119.33    3.43
   0 -10  -2  113.88    3.35
   0  10  -2  117.92    2.78
   0 -10  -2  112.27    3.33
   0 -10   3  734.46   27.44
   0  10   3  906.12   32.15
   0  10   3  859.80   31.08
   0 -10   3  763.43   27.56
   0  10  -3  911.73   32.61
   0 -10  -3  820.47   28.93
   0 -10  -3  796.20   28.15
   0  10  -3  791.44   28.53
   0 -10   4  208.81    5.44
   0  10   4  205.38    5.96
   0  10   4  198.81    5.79
   0 -10   4  199.70    5.43
   0  10  -4  211.67    6.23
   0 -10  -4  208.17    6.57
   0 -10  -4  200.99    5.87
   0  10  -4  197.84    5.46
   0 -10   5 1333.08   60.99
   0  10   5 1583.40   69.79
   0  10   5 1476.06   66.13
   0 -10   5 1368.26   59.88
   0  10  -5 1414.04   63.98
   0 -10  -5 1374.93   62.82
   0 -10  -5 1494.54   66.73
   0  10  -5 1516.84   66.10
   0 -10   6  281.91    8.57
   0  10   6  275.91    8.27
   0  10   6  282.41    7.65
   0 -10   6  276.20    7.45
   0  10  -6  274.61    8.53
   0 -10  -6  296.18    9.08
   0 -10  -6  300.22    8.69
   0  10  -6  274.02    7.55
   0 -10   7  185.80    4.92
   0  10   7  161.98    4.95
   0  10   7  161.07    4.67
   0 -10   7  175.30    4.34
   0  10  -7  166.48    5.23
   0 -10  -7  187.60    5.61
   0 -10  -7  182.70    5.07
   0  10  -7  169.80    4.35
   0 -10   8  388.07   12.56
   0  10   8  356.26   11.69
   0  10   8  373.00   11.49
   0 -10   8  374.14   10.85
   0  10  -8  376.60   11.49
   0 -10  -8  369.72   12.15
   0 -10  -8  368.90   11.36
   0  10  -8  372.99   10.52
   0 -10   9   16.03    1.28
   0  10   9   14.74    1.23
   0  10   9   16.17    1.00
   0 -10   9   18.28    0.95
   0  10  -9   16.40    1.34
   0 -10  -9   15.55    1.42
   0 -10  -9   15.10    1.04
   0 -10  10   30.12    1.72
   0  10  10   28.02    1.71
   0  10  10   28.37    1.30
   0 -10  10   29.45    1.17
   0  10 -10   29.33    1.82
   0 -10 -10   27.57    1.86
   0 -10 -10   29.38    1.38
   0  10 -10   29.39    1.28
   0 -10  11  109.18    3.43
   0  10  11  109.08    4.17
   0  10  11  111.92    3.36
   0 -10  11  106.23    2.90
   0  10 -11  115.96    4.34
   0 -10 -11  104.32    4.23
   0 -10 -11  106.68    3.38
   0  10 -11  113.68    2.80
   0 -10  12  145.13    5.51
   0  10  12  152.22    5.59
   0  10  12  154.45    5.00
   0 -10  12  146.13    3.64
   0  10 -12  157.49    5.78
   0 -10 -12  145.94    5.69
   0 -10 -12  142.12    4.41
   0  10 -12  153.26    4.06
   0  10  13   65.04    3.13
   0  10  13   68.70    2.67
   0  10 -13   66.38    3.30
   0 -10 -13   68.53    3.40
   0  10 -13   70.12    3.52
   0  10 -13   66.04    1.77
   0  10 -13   67.90    1.93
   0 -10 -13   69.01    2.37
   0  10  14    7.72    1.43
   0  10  14    8.17    1.04
   0  10 -14    8.35    1.52
   0 -10 -14    8.41    1.01
   0  10 -14    8.64    1.03
   0  10 -14    7.40    0.53
   0  10 -14    7.55    0.59
   0 -10 -14    7.81    0.87
   0  10  15    1.53    1.18
   0  10  15    0.01    0.56
   0  10 -15    0.74    1.18
   0 -10 -15    2.12    1.24
   0  10 -15    2.74    1.27
   0 -10 -15    2.37    0.87
   0  10  16   44.78    2.99
   0  10  16   44.55    1.99
   0  10 -16   46.56    2.15
   0 -10 -16   38.91    3.06
   0  10 -16   44.04    3.19
   0 -10 -16   40.47    2.13
   0 -12   0  122.57    4.05
   0  12   0  141.94    4.17
   0 -12   0  125.24    4.01
   0  12   1    9.28    0.72
   0  12   1    7.06    1.11
   0 -12   1    8.35    0.99
   0 -12  -1    6.09    1.05
   0  12  -1   10.60    1.10
   0  12  -1   11.20    1.07
   0 -12  -1   10.47    1.09
   0 -12   2  735.61   26.51
   0  12   2  690.13   24.95
   0  12   2  784.39   27.75
   0 -12   2  683.86   24.62
   0  12  -2  704.16   25.67
   0 -12  -2  661.09   24.54
   0  12  -2  783.94   27.75
   0 -12  -2  739.26   25.50
   0 -12   3   13.26    1.14
   0  12   3   16.22    0.79
   0  12   3   17.17    1.21
   0 -12   3   13.34    0.70
   0  12  -3   14.54    1.18
   0 -12  -3   14.92    1.21
   0  12  -3   16.93    1.07
   0 -12  -3   14.90    0.76
   0 -12   4   39.74    1.31
   0  12   4   40.96    1.29
   0  12   4   43.45    1.77
   0 -12   4   35.87    1.46
   0  12  -4   44.01    1.41
   0 -12  -4   39.84    1.86
   0  12  -4   42.24    1.59
   0 -12  -4   35.69    1.67
   0 -12   5  100.16    2.70
   0  12   5  101.79    3.20
   0  12   5  101.49    3.25
   0 -12   5   99.46    2.77
   0  12  -5   99.04    3.30
   0 -12  -5  105.86    3.41
   0 -12  -5  104.01    3.29
   0  12  -5  104.31    2.93
   0 -12   6   47.64    1.91
   0  12   6   45.24    1.87
   0  12   6   48.11    1.81
   0 -12   6   43.42    1.45
   0  12  -6   47.22    2.05
   0 -12  -6   47.33    1.98
   0 -12  -6   45.62    1.82
   0  12  -6   46.79    1.60
   0 -12   7    0.01    0.47
   0  12   7    1.84    0.69
   0  12   7    1.11    0.63
   0 -12   7    0.40    0.47
   0  12  -7    0.24    0.77
   0 -12  -7   -0.46    0.79
   0 -12  -7    0.71    0.65
   0  12  -7    1.09    0.53
   0 -12   8    2.01    0.92
   0  12   8    2.95    0.87
   0  12   8    3.39    0.75
   0 -12   8    3.44    0.55
   0  12  -8    3.49    0.61
   0 -12  -8    2.48    1.00
   0 -12  -8    3.13    0.81
   0  12  -8    4.01    0.61
   0 -12   9   51.12    2.36
   0  12   9   55.48    1.83
   0  12   9   55.16    2.07
   0 -12   9   50.22    1.61
   0  12  -9   56.02    1.94
   0 -12  -9   48.97    2.50
   0 -12  -9   49.31    2.09
   0  12  -9   57.34    1.78
   0 -12  10    1.41    1.00
   0  12  10    3.57    1.04
   0  12  10    4.55    0.79
   0 -12  10    2.50    0.55
   0  12 -10    5.91    1.20
   0 -12 -10    0.71    1.15
   0 -12 -10    2.50    0.86
   0  12 -10    4.48    0.62
   0 -12  11    0.29    0.95
   0  12  11    2.34    0.91
   0  12  11    0.67    0.88
   0 -12  11    0.54    0.60
   0  12 -11    0.46    1.04
   0 -12 -11    1.83    1.04
   0  12 -11   -0.09    0.67
   0 -12 -11    0.25    1.02
   0 -12  12  234.89    8.64
   0  12  12  229.77    8.41
   0  12  12  229.43    7.36
   0 -12  12  222.18    6.55
   0  12 -12  236.42    8.66
   0 -12 -12  217.98    8.47
   0  12 -12  228.65    6.60
   0 -12 -12  223.53    7.34
   0 -12  13   63.04    3.18
   0  12  13   65.17    3.21
   0  12  13   66.09    2.37
   0 -12  13   61.34    2.01
   0  12 -13   64.70    3.39
   0 -12 -13   56.26    3.27
   0  12 -13   65.73    2.11
   0 -12 -13   61.41    2.41
   0  12  14    1.88    1.24
   0  12  14    3.24    0.97
   0  12 -14    1.44    1.37
   0 -12 -14    4.84    1.38
   0  12 -14    3.09    1.42
   0  12 -14    2.77    0.50
   0  12 -14    3.01    0.62
   0 -12 -14    3.97    0.84
   0  12  15   17.01    1.87
   0  12  15   17.49    1.15
   0  12 -15   20.14    2.02
   0 -12 -15   13.63    2.04
   0  12 -15   16.69    2.11
   0 -12 -15   13.31    1.20
   0  12  16   16.54    2.01
   0  12  16   16.06    1.33
   0  12 -16   13.02    2.14
   0 -12 -16   15.78    1.42
   0  12 -16   14.38    2.12
   0 -12 -16   14.08    1.23
   0 -14   0  201.61    6.21
   0  14   0  187.54    6.00
   0  14   0  184.16    5.90
   0 -14   0  201.49    5.39
   0 -14   1  558.36   20.01
   0  14   1  593.08   20.77
   0  14   1  595.75   19.83
   0 -14   1  572.45   19.01
   0 -14  -1  577.94   19.38
   0  14  -1  647.69   21.22
   0  14  -1  627.04   21.58
   0 -14  -1  533.03   19.27
   0 -14   2  398.99   12.34
   0  14   2  438.04   13.94
   0  14   2  406.85   13.44
   0 -14   2  430.07   13.71
   0  14  -2  416.01   12.65
   0 -14  -2  400.72   13.25
   0  14  -2  414.32   13.44
   0 -14  -2  394.09   13.14
   0 -14   3  283.11    8.78
   0  14   3  270.68    8.49
   0  14   3  281.77    8.79
   0 -14   3  270.74    7.55
   0  14  -3  273.51    8.62
   0 -14  -3  275.82    8.68
   0  14  -3  283.78    8.60
   0 -14  -3  273.27    8.56
   0 -14   4    8.57    0.71
   0  14   4   10.64    0.67
   0  14   4   10.43    1.04
   0  14  -4   11.89    0.73
   0 -14  -4    8.93    1.10
   0  14  -4   10.66    0.96
   0 -14  -4    8.50    1.06
   0 -14   5   88.88    3.03
   0  14   5   82.65    2.38
   0  14   5   86.43    2.96
   0 -14   5   82.56    2.61
   0  14  -5   82.11    3.05
   0 -14  -5   83.69    3.05
   0  14  -5   84.55    2.68
   0 -14  -5   90.83    3.04
   0 -14   6  101.13    2.97
   0  14   6  105.91    3.53
   0  14   6  111.27    3.54
   0 -14   6   98.66    3.05
   0  14  -6  109.98    3.08
   0 -14  -6   99.39    3.63
   0  14  -6  106.12    3.23
   0 -14  -6   96.37    3.45
   0 -14   7   73.56    2.34
   0  14   7   80.75    2.42
   0  14   7   83.47    2.93
   0 -14   7   70.91    2.78
   0  14  -7   79.96    2.49
   0 -14  -7   75.76    3.04
   0  14  -7   81.63    2.57
   0 -14  -7   76.25    2.85
   0 -14   8  167.57    5.66
   0  14   8  147.25    4.41
   0  14   8  143.89    4.94
   0 -14   8  156.23    4.47
   0  14  -8  151.49    5.54
   0 -14  -8  157.16    5.64
   0  14  -8  151.25    4.54
   0 -14  -8  160.64    5.22
   0 -14   9   13.67    1.41
   0  14   9    9.01    1.29
   0  14   9   12.16    1.16
   0 -14   9   11.89    0.88
   0  14  -9    9.93    1.53
   0 -14  -9   11.24    0.98
   0  14  -9   11.10    0.94
   0 -14  -9   12.09    1.24
   0 -14  10   81.67    3.44
   0  14  10   76.28    2.66
   0  14  10   78.03    2.93
   0 -14  10   78.29    2.76
   0  14 -10   76.96    3.53
   0 -14 -10   75.21    3.63
   0  14 -10   81.41    2.57
   0 -14 -10   77.77    3.10
   0 -14  11  233.83    7.69
   0  14  11  226.56    7.42
   0  14  11  235.46    7.89
   0 -14  11  240.20    7.50
   0  14 -11  243.43    9.00
   0 -14 -11  218.78    8.79
   0  14 -11  237.14    7.08
   0 -14 -11  222.41    7.79
   0 -14  12   32.13    2.22
   0  14  12   26.90    2.13
   0  14  12   30.49    1.68
   0 -14  12   32.04    1.52
   0  14 -12   31.55    2.29
   0 -14 -12   27.76    2.19
   0  14 -12   29.16    1.29
   0 -14 -12   28.61    1.75
   0 -14  13    4.04    1.38
   0  14  13    4.01    1.35
   0  14  13    2.79    0.93
   0 -14  13    4.07    0.76
   0  14 -13    4.64    1.36
   0 -14 -13    4.89    1.43
   0  14 -13    4.78    0.83
   0 -14 -13    5.18    0.97
   0 -14  14   12.99    1.73
   0  14  14   13.29    1.18
   0  14  14   15.52    1.53
   0 -14  14   13.34    0.96
   0  14 -14   16.11    1.97
   0 -14 -14   13.28    1.25
   0  14 -14   12.92    1.01
   0 -14 -14   13.69    1.29
   0  14  15    4.57    1.30
   0  14  15    2.81    0.83
   0  14 -15   -1.35    1.43
   0 -14 -15    2.33    1.45
   0  14 -15    2.25    1.50
   0 -14 -15    1.88    0.87
   0 -16   0  422.20   13.83
   0  16   0  476.70   15.94
   0  16   0  466.61   15.90
   0 -16   0  440.70   15.18
   0 -16   1   49.50    2.17
   0  16   1   41.19    2.07
   0  16   1   41.03    2.08
   0 -16  -1   51.37    2.20
   0  16  -1   43.23    2.11
   0  16  -1   40.08    1.98
   0 -16  -1   50.01    2.24
   0 -16   2   59.16    1.82
   0  16   2   63.17    2.45
   0  16   2   61.91    2.48
   0 -16   2   67.72    2.52
   0 -16  -2   55.71    2.49
   0  16  -2   62.40    2.59
   0  16  -2   57.81    2.39
   0 -16  -2   58.33    2.53
   0 -16   3   38.96    1.93
   0  16   3   35.72    1.35
   0  16   3   37.15    1.85
   0 -16   3   37.97    1.73
   0  16  -3   33.82    1.86
   0 -16  -3   36.78    1.91
   0  16  -3   35.73    1.76
   0 -16  -3   37.91    1.41
   0 -16   4  111.48    3.16
   0  16   4  104.55    3.76
   0  16   4  108.61    3.16
   0 -16   4  108.85    3.54
   0  16  -4  107.95    3.18
   0 -16  -4  109.98    3.19
   0  16  -4  105.61    2.96
   0 -16  -4  111.65    3.81
   0 -16   5   75.15    3.10
   0  16   5   81.92    3.01
   0  16   5   81.01    3.11
   0 -16   5   74.17    2.67
   0  16  -5   80.48    3.18
   0 -16  -5   73.84    2.42
   0  16  -5   80.95    2.81
   0 -16  -5   73.29    3.00
   0 -16   6    6.02    1.19
   0  16   6    5.58    1.17
   0  16   6    6.76    1.18
   0 -16   6    8.50    0.93
   0  16  -6    6.76    1.24
   0 -16  -6    6.85    1.24
   0  16  -6    8.00    1.01
   0 -16  -6    6.33    1.23
   0 -16   7   97.28    3.71
   0  16   7   86.94    3.44
   0  16   7   89.22    2.78
   0 -16   7   92.25    3.07
   0  16  -7   87.29    3.77
   0 -16  -7   93.07    3.88
   0  16  -7   88.46    3.14
   0 -16  -7   94.90    3.70
   0 -16   8   95.65    4.00
   0  16   8  101.36    3.96
   0  16   8  101.71    3.78
   0 -16   8   96.18    3.23
   0  16  -8  105.03    4.26
   0 -16  -8   91.58    4.12
   0  16  -8  104.01    3.43
   0 -16  -8   93.24    3.74
   0 -16   9   33.58    2.23
   0  16   9   38.32    2.22
   0  16   9   38.53    2.05
   0 -16   9   35.01    1.59
   0  16  -9   37.48    2.44
   0 -16  -9   35.80    2.48
   0  16  -9   40.74    1.75
   0 -16  -9   36.31    2.07
   0 -16  10  109.43    4.59
   0  16  10  114.70    4.57
   0  16  10  112.89    4.17
   0 -16  10  110.35    3.52
   0  16 -10  116.00    4.92
   0 -16 -10  107.73    4.92
   0  16 -10  116.38    3.83
   0 -16 -10  112.04    4.28
   0 -16  11    0.24    1.13
   0  16  11    1.60    1.08
   0  16  11    1.43    0.89
   0 -16  11    1.59    0.65
   0  16 -11    0.98    1.21
   0 -16 -11    0.26    1.19
   0  16 -11    0.60    0.70
   0 -16 -11    1.22    0.94
   0 -16  12   35.65    1.82
   0  16  12   35.71    2.43
   0  16  12   40.30    2.04
   0 -16  12   38.05    1.91
   0  16 -12   37.74    2.68
   0 -16 -12   35.27    2.62
   0  16 -12   37.58    1.63
   0 -16 -12   35.44    2.07
   0 -16  13   96.48    4.65
   0  16  13   95.82    4.42
   0  16  13   95.99    3.70
   0 -16  13   93.07    3.36
   0  16 -13   99.35    4.77
   0 -16 -13   95.56    4.81
   0  16 -13   96.57    3.13
   0 -16 -13   95.44    3.78
   0 -16  14    0.82    1.12
   0  16  14   -0.94    1.12
   0  16  14    0.68    0.99
   0 -16  14   -0.02    0.49
   0  16 -14   -1.56    1.22
   0 -16 -14    1.07    1.18
   0  16 -14   -0.27    0.52
   0 -16 -14    1.12    0.79
   0 -16  15    5.04    1.53
   0  16  15    6.28    1.54
   0  16  15    5.39    1.01
   0 -16 -15    2.87    1.70
   0 -16 -15    2.39    1.05
   0 -18   0   27.74    1.90
   0  18   0   24.87    1.81
   0  18   0   26.57    1.27
   0 -18   0   25.38    1.75
   0 -18   1  214.42    7.56
   0  18   1  223.17    7.63
   0  18   1  235.36    7.90
   0 -18   1  227.12    7.71
   0 -18  -1  220.71    6.62
   0  18  -1  222.25    7.63
   0  18  -1  228.37    7.67
   0 -18  -1  212.62    7.50
   0 -18   2  306.21   10.82
   0  18   2  317.11   10.81
   0  18   2  331.48   11.43
   0 -18   2  301.58   10.48
   0 -18  -2  313.13   10.84
   0  18  -2  317.68    9.85
   0  18  -2  322.32   10.82
   0 -18  -2  305.27   10.77
   0 -18   3  100.33    3.86
   0  18   3   95.61    2.99
   0  18   3   94.99    3.89
   0 -18   3   99.86    3.65
   0 -18  -3  103.17    3.20
   0  18  -3   91.93    3.86
   0  18  -3   91.19    3.60
   0 -18  -3  104.99    3.97
   0 -18   4   73.07    3.25
   0  18   4   79.35    2.52
   0  18   4   77.72    3.29
   0 -18   4   70.71    2.93
   0  18  -4   76.53    3.42
   0 -18  -4   74.49    3.42
   0  18  -4   79.14    3.07
   0 -18  -4   72.14    3.24
   0 -18   5  234.16    8.38
   0  18   5  229.59    8.13
   0  18   5  236.74    8.41
   0 -18   5  228.48    7.68
   0  18  -5  231.30    8.43
   0 -18  -5  232.78    8.53
   0  18  -5  238.34    8.01
   0 -18  -5  247.71    8.63
   0 -18   6  201.80    7.33
   0  18   6  200.99    6.15
   0  18   6  214.19    7.35
   0 -18   6  186.54    6.26
   0  18  -6  202.10    6.37
   0 -18  -6  199.77    7.40
   0  18  -6  200.54    6.79
   0 -18  -6  182.61    6.95
   0 -18   7  162.27    6.06
   0  18   7  147.22    5.68
   0  18   7  156.47    5.87
   0 -18   7  163.34    5.36
   0  18  -7  156.18    6.13
   0 -18  -7  161.83    6.21
   0  18  -7  157.33    5.50
   0 -18  -7  160.77    6.03
   0 -18   8   70.06    3.32
   0  18   8   63.88    3.13
   0  18   8   69.77    3.15
   0 -18   8   71.55    2.77
   0  18  -8   63.38    3.34
   0 -18  -8   71.75    3.54
   0  18  -8   66.67    2.78
   0 -18  -8   72.54    3.22
   0 -18   9    2.69    1.12
   0  18   9    1.13    1.05
   0  18   9    1.33    0.61
   0 -18   9    2.33    0.78
   0  18  -9    0.61    1.24
   0 -18  -9   -1.06    1.31
   0  18  -9   -0.35    0.85
   0 -18  -9    2.16    1.05
   0 -18  10   10.71    1.54
   0  18  10    6.67    1.48
   0  18  10    8.98    1.28
   0 -18  10    8.17    1.00
   0  18 -10    8.33    1.71
   0 -18 -10    7.80    1.05
   0  18 -10    8.17    1.09
   0 -18 -10    7.15    1.38
   0 -18  11  112.27    4.93
   0  18  11  107.55    4.62
   0  18  11  113.50    4.47
   0 -18  11  108.34    3.73
   0  18 -11  114.46    5.19
   0 -18 -11  107.48    5.11
   0  18 -11  109.48    3.83
   0 -18 -11  103.99    4.36
   0 -18  12   21.88    1.42
   0  18  12   20.33    2.04
   0  18  12   20.25    1.70
   0 -18  12   21.68    1.31
   0  18 -12   19.64    2.25
   0 -18 -12   20.17    1.54
   0  18 -12   18.51    1.35
   0 -18 -12   20.32    1.76
   0 -18  13    2.54    1.40
   0  18  13    2.35    1.43
   0  18  13    4.02    1.04
   0 -18  13    2.37    0.73
   0  18 -13    3.05    1.56
   0 -18 -13    3.12    0.98
   0  18 -13    4.04    0.81
   0 -18 -13    1.61    1.12
   0 -18  14    4.25    1.64
   0  18  14    5.19    0.99
   0  18  14    3.79    1.13
   0 -18  14    4.83    0.76
   0  18 -14    7.50    1.71
   0 -18 -14    4.93    1.70
   0  18 -14    3.12    1.06
   0 -18 -14    4.85    1.19
   0 -20   0  104.28    4.48
   0  20   0  105.68    4.44
   0  20   0  110.42    4.50
   0 -20   0  109.99    4.37
   0 -20   1   14.12    1.63
   0  20   1   13.56    1.62
   0  20   1   12.67    1.67
   0 -20   1   14.57    1.65
   0 -20  -1    9.57    1.70
   0  20  -1   14.64    1.71
   0  20  -1   13.79    1.66
   0 -20  -1   14.26    1.59
   0 -20   2   31.60    2.20
   0  20   2   33.27    2.26
   0  20   2   34.25    2.28
   0 -20   2   30.92    2.14
   0 -20  -2   30.60    1.53
   0  20  -2   30.54    2.27
   0  20  -2   33.98    1.50
   0 -20  -2   31.31    2.26
   0 -20   3  204.14    7.53
   0  20   3  208.46    7.57
   0  20   3  206.65    7.71
   0 -20   3  199.61    7.22
   0 -20  -3  198.84    6.39
   0  20  -3  201.03    7.73
   0  20  -3  206.98    7.39
   0 -20  -3  195.44    7.50
   0 -20   4   30.76    2.30
   0  20   4   38.34    2.26
   0  20   4   37.25    2.36
   0 -20   4   33.47    2.13
   0 -20  -4   31.87    2.46
   0  20  -4   38.18    2.44
   0  20  -4   38.76    1.60
   0 -20  -4   29.56    2.40
   0 -20   5   47.82    2.63
   0  20   5   38.46    2.49
   0  20   5   40.96    2.50
   0 -20   5   39.31    2.30
   0  20  -5   41.71    2.73
   0 -20  -5   46.73    2.74
   0  20  -5   39.58    2.37
   0 -20  -5   43.14    2.63
   0 -20   6   49.50    2.14
   0  20   6   52.42    2.84
   0  20   6   49.62    2.85
   0 -20   6   50.05    1.86
   0  20  -6   50.12    3.11
   0 -20  -6   51.62    2.97
   0  20  -6   52.18    1.91
   0 -20  -6   51.92    2.94
   0 -20   7   81.62    3.68
   0  20   7   78.63    3.68
   0  20   7   82.56    3.75
   0 -20   7   78.35    3.15
   0  20  -7   85.36    4.04
   0 -20  -7   74.20    2.96
   0  20  -7   88.90    3.52
   0 -20  -7   73.83    3.72
   0 -20   8   81.41    3.83
   0  20   8   79.76    2.89
   0  20   8   79.28    3.65
   0 -20   8   80.60    3.22
   0  20  -8   78.01    4.07
   0 -20  -8   78.49    4.18
   0  20  -8   82.15    3.29
   0 -20  -8   78.02    3.77
   0 -20   9    8.56    1.60
   0  20   9    9.28    1.59
   0  20   9   10.67    1.49
   0 -20   9    8.52    1.15
   0  20  -9    9.00    1.75
   0 -20  -9    7.85    1.67
   0  20  -9   11.15    1.23
   0 -20  -9    7.73    1.47
   0 -20  10   27.29    1.67
   0  20  10   29.85    2.27
   0  20  10   28.24    2.10
   0 -20  10   29.78    2.12
   0  20 -10   28.63    2.52
   0 -20 -10   28.62    2.50
   0  20 -10   28.96    1.73
   0 -20 -10   28.59    2.14
   0 -20  11    4.37    1.52
   0  20  11    7.85    1.52
   0  20  11    6.56    1.24
   0 -20  11    5.05    1.29
   0  20 -11    7.15    1.66
   0 -20 -11    3.66    1.65
   0  20 -11    5.34    1.03
   0 -20 -11    5.47    1.38
   0 -20  12    6.44    1.53
   0  20  12    5.96    1.57
   0  20  12    4.06    1.26
   0 -20  12    5.59    0.96
   0  20 -12    3.49    1.65
   0 -20 -12    4.94    1.60
   0  20 -12    3.08    1.01
   0 -20 -12    6.36    1.33
   0 -20  13   15.80    2.07
   0  20  13   14.03    1.98
   0  20  13   13.87    1.55
   0 -20  13   13.58    1.22
   0  20 -13   13.33    2.17
   0 -20 -13   13.94    2.21
   0  20 -13   12.15    1.26
   0 -20 -13   14.16    1.70
   0 -22   0   68.41    3.59
   0  22   0   72.36    2.69
   0  22   0   68.00    3.42
   0 -22   0   69.00    2.62
   0 -22   1    1.26    1.23
   0  22   1    1.06    1.24
   0  22   1    2.95    0.79
   0 -22   1    0.03    0.75
   0 -22  -1   -0.50    1.22
   0  22  -1    1.99    0.78
   0  22  -1    2.90    0.77
   0 -22  -1    0.47    1.24
   0 -22   2   10.49    1.49
   0  22   2    6.51    1.51
   0  22   2    7.22    1.57
   0 -22   2    8.92    1.47
   0 -22  -2    9.10    1.64
   0  22  -2    7.52    1.65
   0  22  -2    7.92    1.00
   0 -22  -2   10.95    1.65
   0 -22   3    7.29    1.57
   0  22   3    9.95    1.57
   0  22   3    6.36    1.56
   0 -22   3    9.21    1.48
   0 -22  -3    4.63    1.68
   0  22  -3    3.24    1.65
   0  22  -3    7.81    0.94
   0 -22  -3    7.87    1.55
   0 -22   4   25.68    2.18
   0  22   4   25.51    1.54
   0  22   4   26.02    2.25
   0 -22   4   24.44    2.09
   0 -22  -4   27.47    2.38
   0  22  -4   32.05    2.49
   0  22  -4   27.64    2.17
   0 -22  -4   26.16    2.31
   0 -22   5  114.63    5.07
   0  22   5  112.12    4.93
   0  22   5  109.14    4.97
   0 -22   5  111.09    4.58
   0 -22  -5  108.36    4.95
   0  22  -5  115.21    5.30
   0  22  -5  115.22    4.70
   0 -22  -5  109.19    3.92
   0 -22   6   11.46    1.73
   0  22   6   10.80    1.70
   0  22   6   11.80    1.66
   0 -22   6   12.00    1.45
   0  22  -6   12.12    1.84
   0 -22  -6   10.89    1.86
   0  22  -6   12.39    1.52
   0 -22  -6   10.72    1.72
   0 -22   7   42.92    2.78
   0  22   7   39.07    2.61
   0  22   7   37.78    2.54
   0 -22   7   42.99    2.32
   0  22  -7   36.26    2.93
   0 -22  -7   43.33    2.91
   0  22  -7   36.57    2.35
   0 -22  -7   41.00    1.96
   0 -22   8   25.10    2.29
   0  22   8   25.80    1.54
   0  22   8   26.36    2.10
   0 -22   8   25.74    1.82
   0  22  -8   24.55    2.50
   0 -22  -8   23.22    2.36
   0  22  -8   24.60    1.94
   0 -22  -8   23.97    1.55
   0 -22   9   59.06    3.40
   0  22   9   59.42    2.47
   0  22   9   57.14    3.19
   0 -22   9   55.65    2.73
   0  22  -9   58.26    3.56
   0 -22  -9   58.59    3.66
   0  22  -9   62.39    3.38
   0 -22  -9   55.09    2.41
   0 -22  10   49.61    3.18
   0  22  10   46.28    3.08
   0  22  10   46.33    2.87
   0 -22  10   46.48    2.97
   0  22 -10   47.59    3.39
   0 -22 -10   44.73    3.19
   0  22 -10   49.25    2.55
   0 -22 -10   45.84    2.96
   0 -22  11    6.63    1.67
   0  22  11    7.73    1.67
   0  22  11    8.94    1.51
   0 -22  11    6.00    1.17
   0  22 -11    7.41    1.90
   0 -22 -11    6.36    1.81
   0  22 -11    7.01    1.21
   0 -22 -11    5.90    1.54
   0 -24   0   17.60    1.43
   0  24   0   18.76    2.06
   0  24   0   20.11    2.07
   0 -24   0   17.65    2.12
   0 -24   1   82.85    4.12
   0  24   1   86.58    4.23
   0  24   1   85.46    4.11
   0 -24   1   78.18    4.08
   0 -24  -1   84.03    4.23
   0  24  -1   85.44    3.26
   0  24  -1   84.33    3.14
   0 -24  -1   84.15    4.33
   0 -24   2   13.47    1.91
   0  24   2   17.97    2.04
   0  24   2   18.18    1.34
   0 -24   2   13.58    1.95
   0 -24  -2   17.50    2.00
   0  24  -2   16.02    2.07
   0  24  -2   16.62    1.28
   0 -24  -2   14.80    2.11
   0 -24   3   94.33    4.41
   0  24   3   86.51    4.29
   0  24   3   88.19    4.43
   0 -24   3   88.09    4.20
   0 -24  -3   87.37    4.44
   0  24  -3   91.71    4.55
   0  24  -3   86.68    4.14
   0 -24  -3   91.32    4.39
   0 -24   4   84.49    3.34
   0  24   4   84.28    4.24
   0  24   4   89.78    4.48
   0 -24   4   84.49    4.04
   0 -24  -4   84.18    4.41
   0  24  -4   91.69    4.69
   0  24  -4   91.67    4.13
   0 -24  -4   84.33    4.45
   0 -24   5   57.97    3.48
   0  24   5   55.77    3.39
   0  24   5   56.30    3.35
   0 -24   5   56.60    2.29
   0 -24  -5   55.61    3.55
   0  24  -5   60.75    3.60
   0  24  -5   57.77    3.20
   0 -24  -5   53.81    3.41
   0 -24   6  108.98    5.17
   0  24   6  103.16    5.00
   0  24   6  104.07    5.10
   0 -24   6  105.08    3.65
   0 -24  -6  110.25    5.31
   0  24  -6  106.39    5.39
   0  24  -6  104.83    4.71
   0 -24  -6   99.96    5.10
   0 -24   7   43.43    3.15
   0  24   7   44.90    3.00
   0  24   7   45.90    2.20
   0 -24   7   44.09    2.56
   0  24  -7   49.26    3.45
   0 -24  -7   42.77    3.14
   0  24  -7   43.08    2.70
   0 -24  -7   41.62    2.99
   0 -24   8   13.43    1.25
   0  24   8   11.83    1.84
   0  24   8   11.58    1.86
   0 -24   8   11.96    1.55
   0  24  -8   10.71    1.37
   0 -24  -8   14.02    2.13
   0  24  -8    9.82    1.60
   0 -24  -8   13.57    1.90
   0 -24   9    7.23    1.74
   0  24   9    7.04    1.67
   0  24   9    7.78    1.57
   0 -24   9    6.16    1.31
   0  24  -9    6.10    1.91
   0 -24  -9    7.81    1.80
   0  24  -9    8.58    1.35
   0 -24  -9    4.37    1.68
   0 -24  10    8.21    1.26
   0  24  10    8.61    1.19
   0  24  10    8.24    1.72
   0 -24  10    8.79    1.43
   0  24 -10    9.27    2.11
   0 -24 -10    7.24    1.99
   0  24 -10   10.28    1.44
   0 -24 -10    6.28    1.78
   0 -26   0   49.40    3.18
   0  26   0   47.23    3.32
   0  26   0   47.16    2.30
   0 -26   0   44.04    3.25
   0 -26   1    4.92    1.66
   0  26   1    5.47    1.04
   0  26   1    4.39    1.58
   0 -26   1    3.75    1.59
   0 -26  -1    4.32    1.65
   0  26  -1    4.34    1.71
   0  26  -1    5.42    1.59
   0 -26  -1    4.69    1.67
   0 -26   2   13.06    1.86
   0  26   2   10.02    1.92
   0  26   2    9.97    1.94
   0 -26   2   12.07    1.86
   0 -26  -2   11.49    1.88
   0  26  -2    9.52    1.27
   0  26  -2   10.38    1.20
   0 -26  -2   13.44    2.06
   0 -26   3   30.73    2.70
   0  26   3   34.61    2.73
   0  26   3   33.22    2.79
   0 -26   3   28.09    2.44
   0 -26  -3   28.25    2.73
   0  26  -3   30.61    2.93
   0  26  -3   32.28    2.65
   0 -26  -3   28.02    2.85
   0 -26   4   25.47    2.57
   0  26   4   26.36    2.48
   0  26   4   28.63    2.54
   0 -26   4   23.52    2.28
   0 -26  -4   25.32    2.66
   0  26  -4   26.24    1.80
   0  26  -4   24.56    2.39
   0 -26  -4   26.48    2.58
   0 -26   5   13.47    2.03
   0  26   5   12.69    2.04
   0  26   5   12.96    2.01
   0 -26   5   12.43    1.19
   0 -26  -5   13.00    2.13
   0  26  -5   12.24    2.14
   0  26  -5   10.79    1.82
   0 -26  -5   13.14    2.19
   0 -26   6   26.82    2.69
   0  26   6   24.81    2.53
   0  26   6   25.55    2.56
   0 -26   6   26.67    2.29
   0 -26  -6   25.92    1.85
   0  26  -6   26.46    2.93
   0  26  -6   26.18    2.36
   0 -26  -6   25.35    2.74
   0 -26   7    3.41    1.74
   0  26   7    8.57    1.67
   0  26   7    6.30    1.69
   0 -26   7    3.61    1.47
   0 -26  -7    6.53    1.87
   0  26  -7    8.23    1.91
   0  26  -7    7.91    1.53
   0 -26  -7    4.39    1.83
   0 -26   8    6.85    1.90
   0  26   8    8.23    1.89
   0  26   8    9.19    1.21
   0 -26   8    7.18    1.56
   0 -26  -8    5.27    1.98
   0  26  -8   10.36    2.13
   0  26  -8    9.64    1.56
   0 -26  -8    4.46    1.84
   0 -28   0   10.55    2.10
   0  28   0    7.93    2.19
   0  28   0    8.92    1.94
   0 -28   0    9.71    2.04
   0 -28   1    3.96    1.76
   0  28   1    6.38    1.85
   0  28   1    7.02    1.16
   0 -28   1    2.59    1.08
   0 -28  -1    3.71    1.75
   0  28  -1    6.67    1.78
   0  28  -1    6.71    1.71
   0 -28  -1    3.65    1.18
   0 -28   2    3.70    1.72
   0  28   2    4.91    1.10
   0  28   2    4.55    1.70
   0 -28   2    3.17    1.67
   0 -28  -2    2.75    1.83
   0  28  -2    4.02    1.90
   0  28  -2    5.53    1.06
   0 -28  -2    5.64    1.85
   0 -28   3    9.63    2.00
   0  28   3    5.57    1.90
   0  28   3    7.74    1.94
   0 -28   3   10.41    1.79
   0 -28  -3    7.95    2.08
   0  28  -3    6.57    2.07
   0  28  -3    8.38    1.87
   0 -28  -3    5.28    2.02
   0  28   4    0.65    0.86
   0  28   4   -0.25    1.48
   0 -28   4    0.19    1.28
   0 -28  -4    1.89    0.94
   0  28  -4   -1.33    1.51
   0  28  -4    0.53    1.30
   0 -28  -4    0.52    1.03
   0 -28   5   14.71    2.17
   0  28   5   12.05    2.05
   0  28   5   11.34    1.38
   0 -28   5    8.65    1.88
   0 -28  -5    7.33    2.18
   0  28  -5   12.53    1.51
   0  28  -5   12.73    1.97
   0 -28  -5    9.23    2.19
   1  -1 -18    3.05    1.32
   1   1 -18    3.74    0.85
   1  -1 -18    2.59    1.47
   1   1 -18    1.17    1.43
   1  -1 -17    6.14    1.36
   1   1 -17    7.84    1.38
   1  -1 -17    5.06    1.00
   1   1 -17    7.19    1.58
   1  -1 -16   17.81    1.62
   1   1 -16   14.35    1.08
   1  -1 -16   13.66    1.78
   1   1 -16   16.08    1.77
   1  -1 -16   14.98    0.74
   1  -1 -16   13.66    0.71
   1   1 -15   22.18    1.78
   1  -1 -15   23.60    1.36
   1   1 -15   22.16    1.87
   1   1 -15   22.74    0.85
   1  -1 -15   22.19    0.94
   1   1 -15   20.06    0.94
   1  -1 -15   19.77    0.90
   1  -1 -14   40.45    2.16
   1   1 -14   40.70    2.16
   1  -1 -14   40.31    2.39
   1   1 -14   41.80    1.78
   1   1 -14   41.23    1.24
   1  -1 -14   40.37    1.11
   1   1 -14   40.96    1.25
   1  -1 -14   40.81    1.33
   1  -1 -13  113.80    3.47
   1   1 -13  117.48    4.26
   1  -1 -13  118.52    4.54
   1   1 -13  123.69    4.59
   1   1 -13  117.10    2.86
   1  -1 -13  114.02    2.98
   1   1 -13  113.66    2.84
   1  -1 -13  117.18    3.08
   1  -1 -12  393.70   13.11
   1   1 -12  348.38   12.21
   1  -1 -12  394.07   13.65
   1   1 -12  351.17   12.57
   1   1 -12  351.28    9.76
   1  -1 -12  369.94   10.00
   1   1 -12  338.15    9.68
   1  -1 -12  376.08   10.81
   1  -1 -11  201.34    6.16
   1   1 -11  204.06    6.29
   1  -1 -11  189.27    6.28
   1   1 -11  188.10    6.26
   1   1 -11  187.34    4.58
   1  -1 -11  189.97    4.49
   1   1 -11  185.36    4.40
   1  -1 -11  193.30    4.68
   1  -1 -10   26.04    1.30
   1  -1 -10   25.65    1.43
   1   1 -10   28.67    1.51
   1   1 -10   30.09    0.93
   1  -1 -10   26.48    0.92
   1   1 -10   29.14    0.96
   1  -1 -10   24.79    0.80
   1  -1  -9   47.57    1.71
   1  -1  -9   48.35    1.83
   1  -1  -9   47.91    1.15
   1  -1  -9   51.19    1.27
   1  -1  -8   44.74    1.57
   1  -1  -8   47.42    1.77
   1  -1  -8   45.57    1.27
   1  -1  -8   47.77    1.21
   1   1  -7   43.15    1.48
   1  -1  -7   45.07    1.67
   1   1  -7   48.69    1.66
   1   1  -7   42.76    1.17
   1  -1  -7   45.80    1.26
   1   1  -7   48.53    1.33
   1   1  -6  630.59   20.67
   1  -1  -6  650.49   21.48
   1   1  -6  672.17   22.21
   1   1  -6  679.47   20.33
   1  -1  -6  657.09   20.23
   1   1  -6  691.90   21.31
  -1   1   6  673.08   22.07
  -1   1   6  671.12   20.36
   1   1  -5  668.05   21.84
   1  -1  -5  744.75   24.20
   1   1  -5  729.45   23.32
   1   1  -5  746.86   22.85
   1  -1  -5  662.88   20.49
   1   1  -5  716.43   22.05
  -1   1   5  728.84   23.14
  -1   1   5  716.83   22.20
   1   1  -4   35.85    1.11
   1   1  -4   35.49    0.95
   1   1  -4   35.50    0.94
  -1   1   4   33.63    1.12
  -1   1   4   33.94    0.92
   1  -1  -3   20.98    0.58
   1  -1  -3   20.51    0.68
  -1  -1   3   21.32    0.85
  -1  -1   3   21.39    0.67
   1   1   2  140.69    2.50
  -1   1  -2  145.76    2.13
  -1  -1  -2  140.61    2.51
   1   1   3  214.03    5.56
  -1   1  -3  222.84    5.12
  -1   1  -3  216.38    6.00
   1   1   4  199.65    3.94
  -1  -1  -4  194.27    5.25
  -1   1  -4  186.14    5.21
  -1   1  -4  206.97    3.70
  -1  -1  -4  202.04    3.97
  -1   1  -4  211.24    3.80
   1   1   5  455.47   11.25
  -1   1  -5  412.33   12.30
  -1  -1  -5  421.81   12.97
  -1   1  -5  450.64   10.55
  -1  -1  -5  446.53   10.94
  -1   1  -5  459.59   10.85
   1   1   6   90.34    2.57
   1   1   6   88.42    1.66
  -1   1  -6   81.41    2.39
  -1  -1  -6   82.62    2.14
  -1   1  -6   89.33    2.66
  -1   1  -6   80.56    1.37
  -1   1  -6   83.04    1.43
   1   1   7   24.49    1.31
   1   1   7   25.02    0.64
  -1   1  -7   25.84    1.24
  -1  -1  -7   20.31    1.34
  -1   1  -7   25.71    1.38
  -1   1  -7   23.56    0.57
  -1   1  -7   25.12    0.53
  -1  -1  -8  155.77    4.52
  -1   1  -8  178.67    4.94
  -1  -1  -8  153.47    4.78
  -1   1  -8  177.38    5.15
  -1   1  -8  161.20    3.08
  -1  -1  -8  155.97    3.33
  -1  -1  -9  223.55    6.56
  -1   1  -9  215.91    6.46
  -1  -1  -9  221.88    6.92
  -1   1  -9  225.98    6.97
  -1   1  -9  208.99    4.33
  -1  -1  -9  224.24    4.83
  -1  -1  -9  213.52    4.76
  -1  -1 -10  100.21    3.38
  -1   1 -10  108.91    3.57
  -1  -1 -10   98.89    3.57
  -1   1 -10  109.16    3.76
  -1   1 -10  105.02    1.94
  -1  -1 -10   96.31    1.99
  -1  -1 -10  100.46    2.11
  -1  -1 -11   46.12    2.09
  -1   1 -11   39.59    1.52
  -1  -1 -11   48.90    2.37
  -1   1 -11   36.85    2.20
  -1  -1 -11   43.37    1.02
  -1  -1 -11   45.10    1.05
  -1  -1 -12  464.55   17.32
  -1   1 -12  485.19   17.97
  -1  -1 -12  479.06   18.48
  -1   1 -12  473.34   18.34
  -1   1 -12  486.73   12.56
  -1  -1 -12  533.53   14.52
  -1   1 -12  511.27   13.18
  -1  -1 -12  502.41   13.90
  -1  -1 -13    6.50    1.21
  -1   1 -13    4.45    1.18
  -1  -1 -13    5.83    1.30
  -1   1 -13    3.73    0.86
  -1  -1 -13    4.74    0.35
  -1  -1 -13    5.21    0.32
  -1  -1 -14   29.46    1.95
  -1   1 -14   23.93    1.36
  -1  -1 -14   29.24    2.17
  -1   1 -14   23.72    2.14
  -1  -1 -15    1.62    1.11
  -1   1 -15    0.80    1.08
  -1  -1 -15    1.94    1.18
  -1   1 -15    0.14    1.24
  -1  -1 -16   25.10    2.09
  -1   1 -16   26.62    2.18
  -1  -1 -16   22.89    2.31
  -1   1 -16   24.37    2.32
  -1  -1 -17   40.92    2.77
  -1   1 -17   37.68    2.76
  -1  -1 -17   38.68    2.91
  -1   1 -17   36.78    2.98
   1  -3 -17    5.14    1.40
   1   3 -17    7.13    0.94
   1  -3 -17    5.45    1.58
   1   3 -17    6.69    1.00
   1  -3 -16   26.15    1.91
   1   3 -16   24.09    1.95
   1  -3 -16   22.34    2.06
   1   3 -16   24.09    2.10
   1  -3 -16   22.92    1.08
   1  -3 -16   22.09    1.02
   1  -3 -15   28.77    1.93
   1   3 -15   33.31    2.09
   1  -3 -15   27.93    2.14
   1   3 -15   34.02    2.23
   1   3 -15   31.52    0.92
   1  -3 -15   27.14    1.18
   1   3 -15   33.24    0.96
   1  -3 -15   26.78    1.23
   1  -3 -14    5.78    1.12
   1   3 -14    9.62    1.24
   1  -3 -14    5.01    1.28
   1   3 -14    8.57    1.28
   1   3 -14    7.40    0.52
   1  -3 -14    5.42    0.70
   1   3 -14    7.68    0.57
   1  -3 -14    5.38    0.56
   1  -3 -13  223.04    7.29
   1   3 -13  204.27    7.08
   1  -3 -13  208.45    7.53
   1   3 -13  205.58    7.37
   1   3 -13  208.39    5.12
   1  -3 -13  211.20    5.71
   1   3 -13  209.52    5.23
   1  -3 -13  205.10    5.37
   1  -3 -12   17.71    0.94
   1   3 -12   19.33    1.01
   1  -3 -12   16.82    1.50
   1   3 -12   18.85    1.06
   1   3 -12   17.39    0.61
   1  -3 -12   15.62    0.95
   1   3 -12   17.71    0.78
   1  -3 -12   15.42    0.80
   1  -3 -11    2.38    0.73
   1   3 -11    1.81    0.75
   1  -3 -11    1.35    0.83
   1   3 -11   -0.22    0.84
   1   3 -11    1.39    0.40
   1  -3 -11    1.33    0.53
   1   3 -11    0.64    0.33
   1  -3 -11    1.37    0.41
   1   3 -10  120.02    3.70
   1  -3 -10  112.87    3.66
   1   3 -10  119.00    3.80
   1   3 -10  118.27    2.67
   1  -3 -10  114.67    2.92
   1   3 -10  117.56    2.74
  -1   3  10  120.49    3.75
  -1   3  10  119.17    2.78
   1   3  -9  150.27    4.38
   1  -3  -9  152.90    4.51
   1   3  -9  154.43    4.07
   1   3  -9  157.16    3.58
   1  -3  -9  146.57    3.43
   1   3  -9  149.36    3.28
  -1   3   9  149.22    3.89
  -1   3   9  152.52    3.82
   1   3  -8  104.14    2.60
   1  -3  -8  102.35    3.13
   1   3  -8  113.85    3.36
   1   3  -8  109.03    2.44
   1   3  -8  105.61    2.45
  -1   3   8  105.82    2.63
  -1   3   8  107.59    2.71
   1   3  -7  101.49    2.84
   1  -3  -7  103.17    2.51
   1  -3  -7  103.42    2.36
   1   3  -7  101.00    2.35
  -1  -3   7  107.53    2.56
  -1   3   7  102.97    2.94
  -1   3   7  105.28    2.66
  -1  -3   7  104.31    2.24
   1   3  -6   81.99    2.18
   1  -3  -6   77.09    2.19
   1  -3  -6   76.64    1.75
   1   3  -6   78.63    1.61
  -1  -3   6   79.56    2.23
  -1   3   6   77.75    1.80
  -1   3   6   77.15    2.00
  -1  -3   6   77.09    1.64
   1   3  -5  212.75    5.35
   1  -3  -5  206.33    4.86
   1  -3  -5  206.89    4.67
  -1  -3   5  209.30    5.43
  -1   3   5  214.10    5.33
  -1  -3   5  204.62    4.50
   1   3  -4   26.89    1.01
   1  -3  -4   28.69    1.08
   1  -3  -4   28.44    0.66
   1   3  -4   25.25    0.93
  -1  -3   4   30.32    0.78
  -1   3   4   25.81    0.98
  -1  -3   4   30.11    0.82
   1   3  -3   90.60    2.41
   1  -3  -3   87.74    2.49
   1  -3  -3   85.25    2.31
   1   3  -3   93.28    2.17
  -1  -3   3   89.11    2.34
  -1   3   3   90.06    2.21
  -1   3   3   90.12    2.34
  -1  -3   3   88.17    1.99
   1   3  -2 3004.30  164.70
   1  -3  -2 2980.09  161.91
   1  -3  -2 2820.92  155.03
   1   3  -2 2960.87  162.26
  -1  -3   2 2961.56  162.20
  -1   3   2 2821.51  153.19
  -1   3   2 2866.16  158.04
  -1  -3   2 2782.09  151.43
   1  -3   1   79.14    1.86
   1   3   1   83.37    1.84
  -1  -3  -1   82.73    1.61
  -1   3  -1   80.00    1.60
  -1  -3  -1   78.16    1.69
   1  -3   2 1981.33   91.86
   1   3   2 1950.38   88.92
   1   3   2 1901.33   86.76
   1  -3   2 1861.38   83.36
  -1   3  -2 1819.20   84.61
  -1  -3  -2 1894.16   88.53
  -1   3  -2 1947.65   86.02
  -1  -3  -2 1845.46   84.10
   1  -3   3   45.17    1.13
   1   3   3   46.87    1.12
   1   3   3   45.40    1.17
  -1   3  -3   44.04    1.56
  -1  -3  -3   47.98    1.72
  -1  -3  -3   45.20    1.17
   1   3   4   75.31    1.72
   1   3   4   72.84    1.54
  -1   3  -4   75.60    2.07
  -1   3  -4   72.48    1.27
   1  -3   5  273.25    7.70
   1   3   5  297.49    8.18
  -1   3  -5  275.56    7.72
  -1  -3  -5  299.40    8.34
  -1  -3  -5  295.25    6.75
   1   3   6  359.37   10.90
   1   3   6  409.77   10.50
  -1   3  -6  344.44   10.54
  -1  -3  -6  354.50   10.99
  -1  -3  -6  386.81    9.98
  -1   3  -6  413.26    9.50
   1   3   7  161.52    4.73
   1   3   7  152.41    3.33
  -1   3  -7  158.57    4.04
  -1  -3  -7  166.08    4.96
  -1   3  -7  165.69    5.00
  -1   3  -7  161.97    3.18
  -1  -3  -7  160.64    3.65
  -1   3  -7  170.00    3.30
   1   3   8  205.88    6.24
   1   3   8  216.92    5.14
  -1   3  -8  213.79    6.37
  -1  -3  -8  234.76    6.92
  -1   3  -8  216.49    6.68
  -1   3  -8  224.16    4.58
  -1  -3  -8  216.21    5.08
  -1   3  -8  227.46    4.58
   1   3   9   12.82    0.57
  -1   3  -9   11.92    0.71
  -1  -3  -9   12.39    1.11
  -1   3  -9   11.02    1.12
  -1   3  -9   11.35    0.33
  -1  -3  -9   12.38    0.59
  -1   3  -9   12.22    0.34
   1   3  10   10.96    0.74
   1   3  10   10.97    0.53
  -1   3 -10   12.60    1.09
  -1   3 -10   10.39    0.80
  -1   3 -10   10.20    0.33
  -1  -3 -11  232.33    7.86
  -1   3 -11  265.51    8.58
  -1  -3 -11  231.31    8.15
  -1   3 -11  251.55    8.56
  -1   3 -11  254.59    5.17
  -1  -3 -11  232.94    5.87
  -1   3 -11  242.27    5.06
  -1  -3 -11  235.57    5.74
  -1  -3 -12  239.23    8.12
  -1   3 -12  237.64    8.18
  -1  -3 -12  237.17    8.55
  -1   3 -12  230.99    8.52
  -1  -3 -12  229.60    5.81
  -1  -3 -12  231.25    5.89
  -1  -3 -13   40.78    1.62
  -1   3 -13   46.37    2.34
  -1  -3 -13   39.67    1.77
  -1   3 -13   43.34    2.56
  -1  -3 -13   39.90    1.17
  -1  -3 -13   40.35    1.18
  -1  -3 -14   21.14    1.81
  -1   3 -14   25.43    1.95
  -1  -3 -14   21.78    1.33
  -1   3 -14   24.69    2.04
  -1  -3 -15   61.32    2.95
  -1   3 -15   57.10    2.99
  -1  -3 -15   56.82    3.26
  -1   3 -15   58.44    3.19
  -1  -3 -15   54.28    1.25
  -1  -3 -16   78.06    3.70
  -1   3 -16   73.50    3.79
  -1  -3 -16   75.67    4.08
  -1   3 -16   77.59    4.15
  -1  -3 -17   18.60    2.07
  -1   3 -17   17.58    2.09
  -1  -3 -17   17.53    2.27
  -1   3 -17   14.05    2.26
   1  -5 -17    7.28    1.49
   1   5 -17    5.25    1.51
   1  -5 -17    8.99    1.68
   1   5 -17    5.91    1.68
   1  -5 -16   30.83    2.14
   1   5 -16   35.95    2.33
   1  -5 -16   29.76    2.38
   1   5 -16   37.91    2.48
   1  -5 -16   31.11    1.47
   1  -5 -16   30.54    1.16
   1  -5 -15   17.22    1.64
   1   5 -15   19.55    1.74
   1  -5 -15   18.70    1.88
   1   5 -15   18.84    1.89
   1   5 -15   19.77    0.69
   1  -5 -15   17.38    1.13
   1   5 -15   18.89    0.81
   1  -5 -15   17.00    1.15
   1  -5 -14   15.98    1.43
   1   5 -14   13.60    1.01
   1  -5 -14   14.41    1.06
   1   5 -14   12.49    1.59
   1   5 -14   13.11    0.64
   1  -5 -14   13.72    0.78
   1   5 -14   12.46    0.67
   1  -5 -14   13.78    0.83
   1   5 -13   32.12    1.96
   1  -5 -13   32.22    2.07
   1   5 -13   33.14    1.53
   1   5 -13   32.35    0.99
   1  -5 -13   31.44    1.20
   1   5 -13   31.40    1.04
   1   5 -12   42.75    2.15
   1  -5 -12   50.57    2.36
   1   5 -12   44.41    2.27
   1   5 -12   42.14    1.04
   1  -5 -12   47.60    1.44
   1   5 -12   42.95    1.30
  -1   5  12   42.66    1.65
  -1   5  12   41.44    1.57
   1   5 -11  212.46    6.86
   1  -5 -11  216.24    6.96
   1   5 -11  214.13    7.03
   1   5 -11  215.74    5.28
   1  -5 -11  215.46    5.60
   1   5 -11  215.66    5.39
  -1   5  11  210.39    6.14
  -1   5  11  209.75    5.85
   1   5 -10   37.21    1.59
   1   5 -10   35.12    1.30
   1   5 -10   35.61    1.04
   1   5 -10   33.90    1.07
  -1   5  10   35.68    1.59
  -1   5  10   34.78    1.10
   1   5  -9   63.33    2.15
   1  -5  -9   52.75    2.01
   1   5  -9   58.64    1.35
  -1  -5   9   53.28    1.95
  -1   5   9   62.08    2.08
  -1   5   9   58.77    1.55
  -1  -5   9   54.17    1.46
   1   5  -8    7.19    0.53
   1  -5  -8    7.13    0.54
   1  -5  -8    6.25    0.55
   1   5  -8    6.82    0.58
  -1  -5   8    5.80    0.81
  -1   5   8    6.82    0.78
  -1   5   8    7.40    0.56
  -1  -5   8    7.31    0.57
   1   5  -7  116.20    3.42
   1  -5  -7  133.56    3.75
   1  -5  -7  122.74    3.04
   1   5  -7  120.91    2.76
  -1  -5   7  131.76    3.62
  -1   5   7  123.65    3.50
  -1   5   7  116.21    2.94
  -1  -5   7  124.83    2.80
   1   5  -6  235.19    6.31
   1  -5  -6  204.70    5.75
   1  -5  -6  205.33    5.33
   1   5  -6  226.65    5.34
  -1   5   6  228.79    5.60
  -1   5   6  227.94    5.77
  -1  -5   6  213.38    5.41
   1   5  -5  743.48   25.16
   1  -5  -5  746.94   25.33
   1  -5  -5  715.33   23.69
   1   5  -5  729.76   23.44
  -1  -5   5  705.61   23.56
  -1   5   5  785.55   26.13
  -1   5   5  758.00   25.09
  -1  -5   5  744.44   23.65
   1   5  -4  930.74   32.95
   1  -5  -4 1004.21   36.03
   1  -5  -4  990.93   35.01
   1   5  -4  949.18   33.06
  -1  -5   4  919.22   33.47
  -1   5   4  890.93   32.02
  -1   5   4  871.10   31.52
  -1  -5   4  989.61   34.07
   1   5  -3   19.41    0.99
   1  -5  -3   21.56    0.68
   1  -5  -3   21.04    1.00
   1   5  -3   19.63    0.61
  -1  -5   3   19.62    0.66
  -1   5   3   20.15    0.88
  -1   5   3   19.15    0.65
  -1  -5   3   19.92    0.82
   1   5  -2 3131.05  181.22
   1  -5  -2 2961.47  171.69
   1  -5  -2 3100.55  178.04
   1   5  -2 3170.85  182.89
  -1  -5   2 2964.04  172.16
  -1   5   2 2964.04  170.57
  -1   5   2 3177.70  183.90
  -1  -5   2 3096.63  176.20
   1   5  -1  188.73    4.22
   1  -5  -1  182.55    4.89
   1  -5  -1  163.10    4.71
   1   5  -1  179.15    5.03
  -1  -5   1  169.73    4.81
  -1   5   1  181.51    4.68
  -1   5   1  177.61    4.95
  -1  -5   1  176.53    4.65
   1  -5   0 3491.41  217.90
   1   5   0 3646.43  226.26
   1  -5   0 3503.21  218.04
   1   5   0 3609.04  224.91
  -1   5   0 3440.06  213.42
  -1  -5   0 3802.93  236.13
  -1   5   0 3565.47  222.07
  -1  -5   0 3749.52  232.25
   1  -5   1   90.62    2.76
   1  -5   1   93.86    2.49
   1   5   1   83.85    2.77
  -1  -5  -1   95.64    2.90
  -1   5  -1   83.70    2.51
  -1  -5  -1   92.14    2.12
   1  -5   2 1078.74   41.36
   1   5   2 1058.25   40.47
   1   5   2 1072.89   40.73
   1  -5   2 1168.28   42.43
  -1   5  -2 1099.84   40.92
  -1  -5  -2 1163.84   44.24
  -1   5  -2 1111.43   41.12
  -1  -5  -2 1099.68   41.46
   1  -5   3   50.23    1.61
   1   5   3   48.51    1.18
   1   5   3   46.81    1.36
   1  -5   3   49.76    1.27
  -1   5  -3   47.73    1.21
  -1  -5  -3   51.81    1.68
  -1   5  -3   47.81    1.13
  -1  -5  -3   49.97    1.37
   1  -5   4 1114.84   42.75
   1   5   4 1117.11   43.34
   1   5   4 1098.77   41.49
   1  -5   4 1115.50   40.43
  -1   5  -4 1144.13   44.29
  -1  -5  -4 1044.83   41.23
  -1  -5  -4 1070.76   40.31
  -1   5  -4 1164.62   41.75
   1  -5   5  470.14   15.12
   1   5   5  514.44   15.36
   1   5   5  534.85   15.34
   1  -5   5  520.88   14.04
  -1   5  -5  543.65   16.02
  -1  -5  -5  452.79   14.73
   1  -5   6  556.84   18.50
   1   5   6  522.58   17.56
   1   5   6  504.60   15.47
   1  -5   6  610.89   17.02
  -1  -5  -6  600.40   19.77
  -1  -5  -6  543.71   16.42
  -1   5  -6  587.04   16.09
   1  -5   7 1649.85   82.29
   1   5   7 1851.65   89.19
   1   5   7 1792.38   83.71
   1  -5   7 1821.62   81.38
  -1   5  -7 1857.45   89.45
  -1  -5  -7 1807.33   87.93
  -1  -5  -7 1826.88   85.73
  -1   5  -7 1855.84   82.46
   1  -5   8  354.77   11.36
   1   5   8  374.53   11.07
   1   5   8  369.08   10.00
   1  -5   8  405.90    9.89
  -1   5  -8  379.15   11.13
  -1  -5  -8  372.22   11.95
  -1  -5  -8  347.41    9.47
   1   5   9   31.61    1.61
   1   5   9   32.58    0.92
  -1   5  -9   32.66    1.59
  -1  -5  -9   30.24    1.65
  -1   5  -9   35.48    1.74
  -1   5  -9   32.08    0.68
  -1   5  -9   31.96    0.73
   1   5  10   37.51    1.85
   1   5  10   39.54    1.23
  -1   5 -10   39.44    1.86
  -1  -5 -10   40.49    2.01
  -1   5 -10   39.90    1.97
  -1   5 -10   37.24    0.76
  -1  -5 -10   39.85    1.31
  -1   5 -10   39.04    0.79
   1   5  11   70.76    3.01
   1   5  11   74.95    1.78
  -1   5 -11   70.08    2.97
  -1  -5 -11   77.57    2.50
  -1   5 -11   66.44    2.99
  -1   5 -11   68.35    1.29
  -1  -5 -11   73.84    2.13
  -1   5 -11   70.71    1.29
   1   5  12  108.50    4.30
   1   5  12  110.25    2.92
  -1   5 -12  115.51    3.54
  -1  -5 -12  115.43    4.57
  -1   5 -12  115.16    4.60
  -1  -5 -12  112.69    3.06
  -1  -5 -13   17.15    1.59
  -1   5 -13   15.54    1.64
  -1  -5 -13   15.39    1.71
  -1   5 -13   16.97    1.72
  -1  -5 -13   16.31    0.88
  -1  -5 -13   16.26    0.86
  -1  -5 -14   84.70    3.57
  -1   5 -14   85.70    3.70
  -1  -5 -14   84.82    3.95
  -1   5 -14   79.41    3.92
  -1  -5 -14   82.95    2.30
  -1  -5 -14   81.90    2.25
  -1  -5 -15    6.20    0.89
  -1   5 -15    4.19    1.43
  -1  -5 -15    8.08    1.54
  -1   5 -15    4.53    1.53
  -1  -5 -15    5.96    0.47
  -1  -5 -15    6.29    0.56
  -1  -5 -16    7.55    1.44
  -1   5 -16    7.56    1.01
  -1  -5 -16    6.20    1.06
  -1   5 -16    4.61    1.65
  -1  -5 -17   55.72    3.35
  -1   5 -17   62.96    3.55
  -1  -5 -17   53.10    2.69
  -1   5 -17   59.80    3.75
   1  -7 -17   29.73    2.29
   1   7 -17   27.28    2.37
   1  -7 -17   26.95    2.41
   1   7 -17   23.04    2.47
   1  -7 -16  136.40    5.29
   1   7 -16  125.01    5.36
   1  -7 -16  120.57    5.45
   1   7 -16  120.47    5.50
   1  -7 -16  129.38    4.30
   1  -7 -16  121.25    4.03
   1  -7 -15   31.04    2.00
   1   7 -15   30.27    2.09
   1  -7 -15   31.50    2.25
   1   7 -15   28.81    2.29
   1   7 -15   27.55    0.88
   1  -7 -15   33.21    1.58
   1   7 -15   27.35    0.92
   1  -7 -15   31.92    1.34
   1   7 -14   44.06    2.38
   1  -7 -14   36.58    2.43
   1   7 -14   43.45    2.56
   1   7 -14   42.57    1.07
   1  -7 -14   37.55    1.78
   1   7 -14   40.68    1.27
  -1   7  14   38.88    2.39
  -1   7  14   43.02    1.73
   1   7 -13   71.66    3.09
   1  -7 -13   64.45    3.12
   1   7 -13   72.51    2.58
   1   7 -13   72.77    1.82
   1  -7 -13   64.38    2.07
   1   7 -13   68.37    1.91
  -1   7  13   71.10    3.03
  -1   7  13   73.32    2.40
   1   7 -12    1.40    0.92
   1  -7 -12    1.37    0.96
   1   7 -12    1.25    0.63
   1   7 -12    1.31    0.36
   1  -7 -12    1.12    0.57
   1   7 -12    1.66    0.49
  -1   7  12    1.34    0.92
  -1   7  12    1.77    0.54
   1   7 -11  116.12    4.03
   1  -7 -11  112.21    3.36
   1  -7 -11  107.83    3.08
   1   7 -11  115.00    2.93
  -1   7  11  115.96    3.89
  -1   7  11  115.40    3.17
   1   7 -10   10.98    1.11
   1  -7 -10   11.32    1.11
   1  -7 -10   11.66    0.98
  -1  -7  10   11.36    0.72
  -1   7  10    9.16    1.07
  -1   7  10    9.71    0.72
  -1  -7  10   11.81    0.58
   1   7  -9   80.14    2.66
   1  -7  -9   79.67    2.27
   1  -7  -9   74.84    2.13
   1   7  -9   78.03    1.85
  -1  -7   9   75.12    2.11
  -1   7   9   77.67    2.60
  -1   7   9   79.90    2.18
  -1  -7   9   76.90    1.84
   1   7  -8  222.60    6.01
   1  -7  -8  237.59    6.87
   1  -7  -8  226.22    5.99
   1   7  -8  214.48    5.35
  -1  -7   8  230.00    6.72
  -1   7   8  218.59    6.37
  -1   7   8  213.63    5.81
  -1  -7   8  230.47    5.59
   1   7  -7  260.97    7.76
   1  -7  -7  279.72    8.09
   1  -7  -7  264.98    7.33
   1   7  -7  254.46    6.94
  -1  -7   7  278.01    7.97
  -1   7   7  249.58    7.35
  -1   7   7  248.36    7.00
  -1  -7   7  278.69    6.94
   1   7  -6 1099.08   44.69
   1  -7  -6 1170.75   47.25
   1  -7  -6 1102.25   44.05
   1   7  -6 1197.77   46.18
  -1  -7   6 1074.51   44.11
  -1   7   6 1126.49   45.22
  -1   7   6 1103.76   44.20
  -1  -7   6 1119.23   42.91
   1   7  -5 1925.82   91.95
   1  -7  -5 1778.78   87.00
   1  -7  -5 1866.36   90.21
   1   7  -5 1939.34   92.04
  -1  -7   5 1884.51   91.92
  -1   7   5 1962.43   94.50
  -1   7   5 1946.46   93.75
  -1  -7   5 1818.13   86.42
   1   7  -4  248.44    6.67
   1  -7  -4  259.86    6.35
   1  -7  -4  253.54    6.70
   1   7  -4  241.79    6.24
  -1  -7   4  252.62    6.78
  -1   7   4  236.44    6.28
  -1   7   4  243.53    6.04
   1  -7  -3  288.08    7.67
   1  -7  -3  267.23    7.23
   1   7  -3  276.43    7.26
  -1  -7   3  290.22    7.21
  -1   7   3  261.89    6.91
  -1   7   3  267.31    7.32
  -1  -7   3  302.18    7.12
   1   7  -2 2050.11  100.27
   1  -7  -2 1960.53   97.43
   1  -7  -2 2224.27  109.22
   1   7  -2 2112.31  103.87
  -1  -7   2 2058.33  100.55
  -1   7   2 2123.65  103.93
  -1   7   2 2004.30   99.79
  -1  -7   2 2156.15  105.25
   1  -7  -1   53.23    1.66
   1   7  -1   47.01    1.72
  -1  -7   1   52.84    1.70
  -1   7   1   45.72    1.13
  -1   7   1   46.98    1.21
   1  -7   0 7448.93  655.71
   1   7   0 7033.84  618.47
   1  -7   0 7251.64  637.98
   1   7   0 7410.41  649.67
  -1   7   0 7256.12  633.99
  -1  -7   0 7361.35  649.32
  -1   7   0 7214.45  635.93
  -1  -7   0 7052.28  621.12
   1  -7   1  192.22    5.13
   1   7   1  201.39    5.16
   1   7   1  195.00    5.20
   1  -7   1  207.23    5.07
  -1   7  -1  200.92    5.15
  -1  -7  -1  188.21    5.10
  -1   7  -1  192.10    4.97
  -1  -7  -1  194.45    4.53
   1  -7   2   79.18    1.88
   1   7   2   82.16    1.83
   1   7   2   88.31    2.35
   1  -7   2   78.68    1.99
  -1   7  -2   82.38    2.27
  -1  -7  -2   77.64    2.35
  -1   7  -2   82.78    2.08
  -1  -7  -2   81.47    2.19
   1  -7   3   59.31    1.90
   1  -7   3   60.17    1.47
  -1  -7  -3   59.14    1.89
  -1  -7  -3   59.02    1.35
   1  -7   4  898.86   33.28
   1   7   4  935.62   34.08
   1   7   4  933.29   33.54
   1  -7   4  858.29   29.71
  -1   7  -4  919.31   32.87
  -1  -7  -4  907.77   33.59
  -1   7  -4  902.93   31.39
  -1  -7  -4  879.85   31.85
   1  -7   5 2334.86  127.80
   1   7   5 2439.30  131.98
   1   7   5 2384.74  128.10
   1  -7   5 2428.94  125.64
  -1   7  -5 2386.21  130.04
  -1  -7  -5 2367.09  129.45
  -1  -7  -5 2540.71  135.31
  -1   7  -5 2397.00  125.92
   1  -7   6  692.09   23.79
   1   7   6  646.30   23.17
   1   7   6  643.42   21.86
   1  -7   6  774.85   24.31
  -1  -7  -6  718.66   24.51
  -1  -7  -6  749.68   24.94
  -1   7  -6  663.52   21.04
   1  -7   7  218.68    6.51
   1   7   7  229.82    6.69
   1   7   7  219.95    5.69
   1  -7   7  206.93    4.89
  -1   7  -7  235.97    6.77
  -1  -7  -7  204.18    6.43
  -1  -7  -7  202.77    5.37
  -1   7  -7  225.68    5.11
   1  -7   8  101.22    2.76
   1   7   8  106.60    3.36
   1   7   8  101.43    2.56
   1  -7   8  100.16    2.24
  -1   7  -8  106.73    3.39
  -1  -7  -8  105.24    3.50
  -1  -7  -8   97.14    2.54
  -1   7  -8  106.16    2.18
   1  -7   9   13.36    1.13
   1   7   9   11.76    1.15
   1   7   9   11.24    0.66
   1  -7   9   13.89    0.54
  -1   7  -9   10.85    1.13
  -1  -7  -9   14.66    1.23
  -1  -7  -9   14.62    0.76
  -1   7  -9   11.73    0.56
   1   7  10    8.58    0.74
   1   7  10    8.60    0.63
   1  -7  10    9.24    0.45
  -1   7 -10    8.81    0.77
  -1  -7 -10   10.97    1.22
  -1  -7 -10    9.20    0.67
  -1   7 -10    8.72    0.47
   1   7  11   79.75    3.18
   1   7  11   80.17    2.19
  -1   7 -11   81.97    3.31
  -1  -7 -11   83.35    3.52
  -1   7 -11   81.81    3.46
  -1   7 -11   83.88    1.72
  -1   7 -11   81.02    1.87
  -1  -7 -11   85.03    2.63
   1   7  12   89.13    3.71
   1   7  12   90.95    2.43
  -1   7 -12   91.13    3.66
  -1  -7 -12   87.43    3.81
  -1   7 -12   88.62    3.86
  -1   7 -12   86.06    1.64
  -1   7 -12   87.77    1.72
  -1  -7 -12   84.27    2.69
   1   7  13    8.79    1.40
   1   7  13    8.75    0.78
  -1   7 -13    9.93    1.39
  -1  -7 -13    9.52    1.57
  -1   7 -13   11.32    1.50
  -1  -7 -13    8.03    0.72
   1   7  14   12.21    1.65
   1   7  14   11.44    0.83
  -1   7 -14   12.06    1.67
  -1  -7 -14   13.78    1.69
  -1   7 -14   12.17    1.70
  -1  -7 -14   13.25    0.79
  -1  -7 -15    6.76    1.47
  -1   7 -15    7.86    1.52
  -1  -7 -15    6.69    1.60
  -1   7 -15    8.30    1.63
  -1  -7 -15    6.55    0.79
  -1  -7 -15    5.86    0.80
  -1  -7 -16   47.91    2.88
  -1   7 -16   49.42    3.10
  -1  -7 -16   41.91    3.09
  -1   7 -16   47.08    3.23
  -1  -7 -17   41.82    2.09
  -1   7 -17   41.59    3.05
  -1  -7 -17   36.55    3.10
  -1   7 -17   37.08    3.22
   1  -9 -17   10.92    1.61
   1   9 -17   11.52    1.76
   1  -9 -17    9.40    1.16
   1   9 -17    8.13    1.87
   1  -9 -17    6.39    1.22
   1   9 -16    2.17    1.33
   1  -9 -16    2.03    1.35
   1   9 -16    2.72    1.32
   1  -9 -16    1.59    0.70
   1   9 -15    3.52    1.21
   1  -9 -15    3.18    1.18
   1   9 -15    1.01    1.23
   1   9 -15    1.42    0.43
   1  -9 -15    2.72    0.69
   1   9 -15    1.54    0.48
  -1   9  15    1.96    1.22
  -1   9  15    1.75    0.77
   1   9 -14   80.47    3.66
   1  -9 -14   76.40    3.62
   1   9 -14   77.97    3.67
   1   9 -14   78.38    2.12
   1  -9 -14   74.91    2.50
   1   9 -14   79.75    2.26
  -1   9  14   82.56    3.58
  -1   9  14   83.38    2.95
   1   9 -13    3.27    1.19
   1  -9 -13    3.41    1.19
   1   9 -13    3.63    1.20
   1   9 -13    3.19    0.43
   1  -9 -13    3.72    0.97
   1   9 -13    3.09    0.62
  -1   9  13    4.07    1.12
  -1   9  13    3.67    0.69
   1   9 -12    0.66    0.59
   1  -9 -12    0.19    0.95
   1  -9 -12    0.65    0.63
   1   9 -12    0.51    0.42
  -1  -9  12    0.71    0.90
  -1   9  12    1.08    0.89
  -1   9  12    0.84    0.58
  -1  -9  12    0.79    0.53
   1   9 -11    1.42    0.95
   1  -9 -11    2.58    0.98
   1  -9 -11    2.80    0.68
   1   9 -11    0.73    0.62
  -1  -9  11    3.38    0.92
  -1   9  11    1.13    0.57
  -1   9  11    1.83    0.63
  -1  -9  11    2.66    0.45
   1   9 -10   63.46    2.61
   1  -9 -10   68.45    2.74
   1  -9 -10   61.72    2.09
   1   9 -10   64.85    1.78
  -1  -9  10   66.31    2.52
  -1   9  10   66.04    2.01
  -1   9  10   63.19    2.07
  -1  -9  10   65.70    1.75
   1   9  -9  175.53    5.56
   1  -9  -9  181.09    5.63
   1  -9  -9  175.58    4.98
   1   9  -9  173.46    4.80
  -1  -9   9  186.54    5.71
  -1   9   9  164.45    5.27
  -1   9   9  171.24    4.89
  -1  -9   9  194.31    5.07
   1   9  -8   89.43    2.88
   1  -9  -8   78.82    2.74
   1  -9  -8   76.71    2.34
  -1  -9   8   81.91    2.76
  -1   9   8   85.53    2.70
  -1   9   8   85.04    2.48
  -1  -9   8   79.46    2.31
   1   9  -7  143.27    4.40
   1  -9  -7  155.05    4.51
   1  -9  -7  155.56    4.25
   1   9  -7  141.99    3.70
  -1  -9   7  158.63    4.60
  -1   9   7  141.03    4.17
  -1   9   7  142.54    4.04
  -1  -9   7  154.18    3.79
   1   9  -6 1373.93   60.02
   1  -9  -6 1246.06   55.45
   1  -9  -6 1387.45   60.04
   1   9  -6 1302.09   55.59
  -1  -9   6 1399.10   61.45
  -1   9   6 1359.89   59.04
  -1   9   6 1359.95   59.27
  -1  -9   6 1360.36   57.27
   1   9  -5  173.72    5.15
   1  -9  -5  198.95    5.89
   1  -9  -5  195.42    4.83
   1   9  -5  177.53    4.85
  -1  -9   5  195.23    4.95
  -1   9   5  169.03    4.93
  -1   9   5  170.32    4.99
  -1  -9   5  196.71    5.02
   1   9  -4  892.27   32.28
   1  -9  -4  855.09   31.21
   1  -9  -4  840.14   30.63
   1   9  -4  932.04   32.97
  -1  -9   4  752.71   28.14
  -1   9   4  823.23   29.89
  -1   9   4  829.38   30.39
  -1  -9   4  816.21   29.26
   1   9  -3  310.05    8.41
   1  -9  -3  329.06    9.47
   1  -9  -3  342.88    9.13
   1   9  -3  326.34    9.27
  -1  -9   3  339.47    9.76
  -1   9   3  324.62    9.17
  -1   9   3  317.30    9.18
  -1  -9   3  356.81    9.13
   1  -9  -2   59.61    1.50
   1  -9  -2   58.81    1.95
   1   9  -2   67.92    2.01
  -1  -9   2   59.20    1.52
  -1   9   2   67.19    1.92
  -1   9   2   67.01    2.07
  -1  -9   2   57.65    1.79
   1  -9  -1  542.25   17.29
   1   9  -1  568.34   17.10
   1  -9  -1  545.37   17.35
   1   9  -1  584.67   18.36
  -1  -9   1  588.64   18.43
  -1   9   1  502.91   16.12
  -1   9   1  562.23   17.92
  -1  -9   1  598.62   18.58
   1  -9   0  434.92   12.61
   1   9   0  389.94   11.55
   1   9   0  396.95   11.96
  -1  -9   0  414.86   12.17
  -1   9   0  427.05   12.34
  -1   9   0  377.00   11.33
  -1  -9   0  420.85   12.24
   1  -9   1 1288.46   53.50
   1   9   1 1260.58   52.27
   1   9   1 1348.11   55.88
   1  -9   1 1260.56   52.12
  -1   9  -1 1301.04   52.78
  -1  -9  -1 1264.30   51.58
  -1   9  -1 1278.99   52.91
  -1  -9  -1 1317.57   54.39
   1  -9   2 1536.51   68.54
   1   9   2 1433.17   63.87
   1   9   2 1572.91   69.65
   1  -9   2 1552.52   67.82
  -1   9  -2 1444.46   64.44
  -1  -9  -2 1595.78   70.67
  -1   9  -2 1563.20   68.36
  -1  -9  -2 1486.77   66.20
   1  -9   3  192.10    4.73
   1   9   3  178.50    4.97
   1   9   3  172.21    4.38
   1  -9   3  189.60    4.73
  -1   9  -3  172.54    4.95
  -1  -9  -3  186.19    5.34
  -1   9  -3  171.98    4.51
  -1  -9  -3  194.89    5.24
   1  -9   4  988.07   38.24
   1   9   4 1066.67   41.42
   1   9   4 1058.34   40.98
   1  -9   4 1037.41   38.86
  -1   9  -4 1009.82   39.71
  -1  -9  -4 1008.25   40.13
  -1   9  -4  958.07   36.44
  -1  -9  -4 1010.84   39.28
   1  -9   5  403.01   12.72
   1   9   5  373.80   11.85
   1   9   5  418.22   12.58
  -1   9  -5  368.61   11.94
  -1  -9  -5  407.79   12.21
  -1   9  -5  423.81   12.40
  -1  -9  -5  410.56   12.37
   1  -9   6  242.99    6.60
   1   9   6  217.37    6.64
   1   9   6  230.49    6.45
   1  -9   6  229.14    6.02
  -1   9  -6  241.33    7.09
  -1  -9  -6  243.27    7.40
  -1   9  -6  228.37    6.17
  -1  -9  -6  235.60    6.61
   1  -9   7  444.43   14.47
   1   9   7  469.67   14.87
   1   9   7  476.11   14.97
   1  -9   7  521.53   15.13
  -1   9  -7  461.93   15.82
  -1  -9  -7  454.14   15.72
  -1   9  -7  527.20   15.05
  -1  -9  -7  462.14   14.59
   1  -9   8   75.82    2.69
   1   9   8   67.38    2.50
   1   9   8   67.91    2.04
  -1   9  -8   67.71    2.65
  -1   9  -8   67.48    1.67
  -1  -9  -8   77.73    2.22
   1  -9   9   71.17    2.91
   1   9   9   82.49    2.42
   1   9   9   81.87    2.34
   1  -9   9   76.69    2.01
  -1   9  -9   81.74    2.98
  -1  -9  -9   75.85    2.93
  -1   9  -9   82.01    2.07
  -1  -9  -9   75.59    2.29
   1  -9  10    9.12    1.19
   1   9  10   10.76    0.80
   1   9  10   10.62    0.78
   1  -9  10    7.45    0.59
  -1   9 -10   10.68    1.26
  -1  -9 -10    9.03    1.25
  -1   9 -10    9.15    0.66
  -1  -9 -10    6.93    0.99
   1  -9  11   14.14    1.43
   1   9  11   15.20    1.47
   1   9  11   15.07    0.89
   1  -9  11   14.21    0.69
  -1   9 -11   15.92    1.53
  -1  -9 -11   15.45    1.60
  -1   9 -11   15.69    0.74
  -1  -9 -11   13.88    0.94
   1   9  12    7.87    0.88
   1   9  12    7.91    0.96
  -1   9 -12    8.92    1.41
  -1  -9 -12    6.89    0.95
  -1   9 -12    9.13    0.98
  -1   9 -12    8.57    0.46
  -1   9 -12    8.35    0.53
  -1  -9 -12    6.34    1.00
   1   9  13   63.21    3.13
   1   9  13   62.50    2.27
  -1   9 -13   61.87    2.41
  -1  -9 -13   56.14    3.14
  -1   9 -13   62.81    2.48
  -1   9 -13   57.97    1.24
  -1   9 -13   60.58    1.43
  -1  -9 -13   56.60    2.30
   1   9  14   67.18    3.36
   1   9  14   67.37    2.10
  -1   9 -14   69.74    3.46
  -1  -9 -14   74.55    3.70
  -1   9 -14   66.66    3.65
  -1  -9 -14   70.55    2.30
   1   9  15   23.55    1.47
   1   9  15   20.79    1.21
  -1   9 -15   20.31    2.21
  -1  -9 -15   23.96    1.57
  -1   9 -15   21.02    2.29
  -1  -9 -15   23.40    1.15
  -1   9 -16    1.06    1.27
  -1  -9 -16   -0.28    1.34
  -1   9 -16    2.05    1.35
  -1  -9 -16    0.11    0.73
  -1  -9 -16    0.59    0.51
   1  11 -16    6.62    1.56
   1 -11 -16    4.36    1.54
   1  11 -16    5.14    1.58
   1 -11 -16    3.22    0.91
  -1  11  16    6.23    1.43
  -1  11  16    5.06    1.03
   1  11 -15  103.28    4.63
   1 -11 -15   92.56    4.43
   1  11 -15   98.90    4.61
   1  11 -15   89.83    2.68
   1 -11 -15   96.70    3.38
  -1  11  15   92.98    4.26
  -1  11  15  101.50    3.76
   1  11 -14   13.57    1.76
   1 -11 -14   10.53    1.70
   1  11 -14   13.43    1.13
   1  11 -14   12.58    0.81
   1 -11 -14   11.02    1.41
   1  11 -14   12.27    0.93
  -1  11  14   10.88    1.57
  -1  11  14   13.16    1.07
   1  11 -13   69.49    3.30
   1 -11 -13   66.02    2.51
   1 -11 -13   68.39    2.57
   1  11 -13   73.23    2.35
  -1 -11  13   66.66    3.23
  -1  11  13   69.12    3.20
  -1  11  13   72.29    2.58
  -1 -11  13   68.90    2.26
   1  11 -12   11.83    1.52
   1 -11 -12   13.39    1.52
   1 -11 -12   10.92    1.06
   1  11 -12   10.53    0.79
  -1 -11  12   12.02    1.38
  -1  11  12   11.55    1.39
  -1  11  12   11.37    1.00
  -1 -11  12   12.18    0.94
   1  11 -11  139.70    5.06
   1 -11 -11  145.09    5.23
   1 -11 -11  142.93    4.53
   1  11 -11  140.41    4.26
  -1 -11  11  144.81    5.14
  -1  11  11  129.40    4.76
  -1  11  11  134.87    4.29
  -1 -11  11  148.26    3.93
   1  11 -10  188.54    6.45
   1 -11 -10  178.87    6.17
   1 -11 -10  175.40    5.57
   1  11 -10  189.63    5.68
  -1 -11  10  180.12    6.18
  -1  11  10  192.64    6.30
  -1  11  10  188.39    5.68
  -1 -11  10  181.38    4.97
   1  11  -9   75.47    2.98
   1 -11  -9   77.84    2.97
   1 -11  -9   76.03    2.57
   1  11  -9   70.60    2.11
  -1 -11   9   80.57    2.32
  -1  11   9   67.74    2.63
  -1  11   9   71.38    2.42
  -1 -11   9   76.47    2.14
   1  11  -8   60.00    2.32
   1 -11  -8   53.56    2.27
   1 -11  -8   54.35    2.07
   1  11  -8   64.04    1.87
  -1 -11   8   52.42    2.21
  -1  11   8   61.92    2.22
  -1  11   8   62.94    2.11
  -1 -11   8   56.42    1.67
   1  11  -7   14.80    1.22
   1 -11  -7   17.55    1.22
   1 -11  -7   17.73    1.08
   1  11  -7   13.42    0.89
  -1 -11   7   16.65    1.18
  -1  11   7   14.46    1.09
  -1  11   7   17.06    1.04
  -1 -11   7   15.51    0.81
   1  11  -6  267.86    8.21
   1 -11  -6  283.63    8.62
   1 -11  -6  278.20    8.20
   1  11  -6  257.18    7.44
  -1 -11   6  281.23    8.43
  -1  11   6  260.17    7.18
  -1  11   6  273.62    8.13
  -1 -11   6  275.45    7.57
   1  11  -5   18.72    0.84
   1 -11  -5   13.87    1.31
   1 -11  -5   15.56    1.17
   1  11  -5   16.58    1.04
  -1 -11   5   17.13    1.13
  -1  11   5   18.23    1.07
  -1  11   5   18.94    1.16
  -1 -11   5   17.34    0.96
   1  11  -4   15.00    1.13
   1 -11  -4   17.91    1.27
   1 -11  -4   18.15    1.22
  -1 -11   4   20.02    1.22
  -1  11   4   18.14    1.20
   1 -11  -3   23.82    1.04
   1 -11  -3   22.15    1.42
  -1  11   3   25.11    1.03
  -1  11   3   24.83    1.00
   1  11  -2  338.98    9.62
   1 -11  -2  347.43    9.78
   1 -11  -2  383.75   11.47
   1  11  -2  335.03   10.44
  -1 -11   2  344.96   11.06
  -1  11   2  371.12   11.05
  -1  11   2  365.19   11.20
  -1 -11   2  332.35   10.32
   1 -11  -1  601.31   19.58
   1  11  -1  532.09   17.77
   1  11  -1  511.70   17.48
   1 -11  -1  610.58   18.98
  -1 -11   1  588.75   19.29
  -1  11   1  596.27   19.30
  -1  11   1  516.81   17.73
  -1 -11   1  563.28   18.73
   1 -11   0   50.67    1.95
   1  11   0   58.46    2.08
   1  11   0   57.67    2.11
   1 -11   0   51.79    1.44
  -1 -11   0   50.78    1.49
  -1  11   0   55.70    1.53
  -1  11   0   58.16    2.08
  -1 -11   0   51.43    1.49
   1 -11   1   23.83    1.35
   1  11   1   27.83    1.39
   1  11   1   27.35    1.50
   1 -11   1   24.35    0.95
  -1  11  -1   28.37    1.34
  -1 -11  -1   23.37    1.42
  -1 -11  -1   24.50    0.96
   1 -11   2   97.39    3.14
   1  11   2   98.67    3.12
   1  11   2   92.37    3.13
  -1  11  -2   90.80    3.15
  -1 -11  -2   92.34    3.10
  -1  11  -2   90.63    2.79
  -1 -11  -2   95.62    3.06
   1 -11   3 1129.94   48.13
   1  11   3 1148.08   48.36
   1  11   3 1123.28   47.83
   1 -11   3 1288.68   52.60
  -1  11  -3 1180.97   48.61
  -1 -11  -3 1193.73   49.41
  -1  11  -3 1272.29   52.29
  -1 -11  -3 1294.87   53.65
   1 -11   4  195.84    5.06
   1  11   4  170.88    5.20
   1  11   4  170.65    5.19
   1 -11   4  189.40    4.97
  -1  11  -4  181.10    5.47
  -1 -11  -4  189.71    5.80
  -1  11  -4  176.17    4.85
  -1 -11  -4  189.76    5.51
   1 -11   5  124.58    3.35
   1  11   5  132.24    3.41
   1  11   5  132.77    3.83
   1 -11   5  122.67    3.61
  -1  11  -5  126.66    4.03
  -1 -11  -5  127.62    3.51
  -1  11  -5  131.39    3.43
  -1 -11  -5  117.52    3.60
   1 -11   6   17.15    1.22
   1  11   6   18.52    0.83
   1  11   6   18.82    1.08
   1 -11   6   15.94    0.79
  -1  11  -6   18.09    0.87
  -1 -11  -6   17.51    1.31
  -1  11  -6   17.54    0.86
  -1 -11  -6   16.45    1.07
   1  11   7   65.87    2.34
   1  11   7   60.45    2.02
  -1  11  -7   62.98    2.47
  -1 -11  -7   55.75    2.39
  -1  11  -7   64.30    2.00
  -1 -11  -7   54.66    1.98
   1 -11   8   65.52    2.53
   1  11   8   54.64    1.97
   1 -11   8   63.44    1.65
  -1  11  -8   55.83    1.86
  -1 -11  -8   62.48    2.59
  -1  11  -8   56.62    1.90
  -1 -11  -8   65.05    2.15
   1 -11   9   30.83    1.84
   1  11   9   26.78    1.74
   1  11   9   27.83    1.66
   1 -11   9   30.56    1.20
  -1  11  -9   31.64    1.84
  -1 -11  -9   29.33    1.90
  -1  11  -9   28.94    1.27
  -1 -11  -9   30.56    1.42
   1 -11  10   78.15    3.19
   1  11  10   66.52    2.93
   1  11  10   71.20    2.41
   1 -11  10   78.11    1.99
  -1  11 -10   69.39    2.45
  -1 -11 -10   75.58    3.35
  -1  11 -10   70.85    2.18
  -1 -11 -10   73.29    2.51
   1 -11  11   12.61    1.40
   1  11  11   10.28    1.41
   1  11  11   10.55    0.93
   1 -11  11   10.44    0.75
  -1  11 -11   10.69    1.00
  -1 -11 -11   12.48    1.61
  -1  11 -11   10.13    0.81
  -1 -11 -11   11.97    1.01
   1 -11  12   50.39    2.60
   1  11  12   40.26    1.83
   1  11  12   44.27    1.71
   1 -11  12   47.80    1.47
  -1  11 -12   43.90    2.72
  -1 -11 -12   46.46    2.68
  -1  11 -12   42.91    1.41
  -1 -11 -12   48.45    1.92
   1  11  13   24.33    1.89
   1  11  13   24.83    1.54
  -1  11 -13   24.78    1.48
  -1 -11 -13   23.42    1.45
  -1  11 -13   22.03    2.15
  -1  11 -13   23.66    0.80
  -1  11 -13   24.88    0.90
  -1 -11 -13   24.98    1.33
   1  11  14   11.58    1.75
   1  11  14   11.52    0.95
  -1  11 -14   12.84    1.82
  -1 -11 -14   13.96    1.87
  -1  11 -14   13.32    1.84
  -1 -11 -14   11.78    1.02
   1  11  15    2.29    1.35
   1  11  15    2.52    0.81
  -1  11 -15    3.92    0.94
  -1 -11 -15    1.22    1.47
  -1  11 -15    2.81    1.49
  -1 -11 -15    1.63    0.92
   1  11  16   14.42    2.03
   1  11  16   14.21    1.18
  -1  11 -16   16.01    2.12
  -1 -11 -16   15.80    1.48
  -1  11 -16   14.59    1.46
  -1 -11 -16   10.90    1.37
   1  13 -16    9.66    1.84
   1 -13 -16    9.66    1.85
   1  13 -16    8.96    1.19
   1 -13 -16   10.47    1.48
  -1  13  16    9.55    1.76
  -1  13  16    9.29    1.31
   1  13 -15    3.30    1.38
   1 -13 -15    2.36    1.35
   1  13 -15    3.88    0.93
   1  13 -15    2.66    0.61
   1  13 -15    1.69    0.55
   1 -13 -15    3.35    0.89
  -1  13  15    3.24    1.31
  -1  13  15    2.34    0.81
   1  13 -14   28.87    1.56
   1 -13 -14   24.72    2.23
   1  13 -14   30.20    1.51
   1 -13 -14   25.99    1.59
  -1 -13  14   23.28    2.19
  -1  13  14   29.86    2.13
  -1  13  14   30.39    1.95
   1  13 -13    3.67    1.28
   1 -13 -13    3.09    1.28
   1 -13 -13    1.69    0.92
   1  13 -13    4.06    0.64
  -1 -13  13    1.81    1.20
  -1  13  13    3.51    1.16
  -1  13  13    4.80    0.87
  -1 -13  13    2.23    0.79
   1  13 -12   43.83    2.58
   1 -13 -12   46.41    2.65
   1 -13 -12   47.60    2.14
   1  13 -12   44.46    1.69
  -1 -13  12   46.09    2.65
  -1  13  12   41.52    2.45
  -1  13  12   44.97    2.04
  -1 -13  12   47.99    1.94
   1  13 -11   47.87    2.63
   1 -13 -11   42.43    2.60
   1 -13 -11   41.62    2.13
   1  13 -11   52.25    2.16
  -1 -13  11   46.00    2.45
  -1  13  11   48.61    2.47
  -1  13  11   50.09    2.09
  -1 -13  11   47.13    2.00
   1  13 -10   16.65    1.08
   1 -13 -10   17.49    1.68
   1 -13 -10   19.02    1.37
   1  13 -10   16.01    1.37
  -1 -13  10   19.19    1.62
  -1  13  10   16.67    1.44
  -1  13  10   16.30    1.28
  -1 -13  10   18.02    1.00
   1  13  -9  252.70    8.71
   1 -13  -9  247.64    8.60
   1 -13  -9  251.97    8.17
   1  13  -9  244.09    7.37
  -1 -13   9  240.18    8.30
  -1  13   9  240.76    8.11
  -1  13   9  253.70    8.09
  -1 -13   9  237.47    6.95
   1  13  -8  193.64    6.50
   1 -13  -8  202.91    6.79
   1 -13  -8  203.00    5.69
   1  13  -8  193.67    5.72
  -1 -13   8  214.13    6.80
  -1  13   8  189.53    6.19
  -1  13   8  195.23    6.14
  -1 -13   8  195.57    5.58
   1  13  -7   74.76    2.29
   1 -13  -7   83.64    2.96
   1 -13  -7   80.74    2.87
   1  13  -7   74.90    2.44
  -1 -13   7   87.28    2.95
  -1  13   7   71.02    2.65
  -1  13   7   72.74    2.62
  -1 -13   7   82.26    2.40
   1  13  -6   21.76    1.41
   1 -13  -6   17.12    1.31
   1 -13  -6   17.44    1.31
  -1 -13   6   18.81    1.30
  -1  13   6   23.18    1.25
  -1  13   6   22.78    1.28
  -1 -13   6   17.42    1.03
   1  13  -5   12.11    1.17
   1 -13  -5   15.62    1.15
   1  13  -5   13.78    1.00
  -1 -13   5   14.42    1.14
  -1  13   5   12.45    1.07
  -1  13   5   13.69    1.08
  -1 -13   5   15.16    0.94
   1 -13  -4   80.90    2.73
   1 -13  -4   82.12    2.71
   1  13  -4   68.82    2.42
  -1 -13   4   80.49    2.70
  -1  13   4   68.82    2.39
  -1  13   4   70.24    2.60
  -1 -13   4   81.63    2.44
   1  13  -3  251.41    7.73
   1 -13  -3  254.76    7.83
   1 -13  -3  248.10    7.59
   1  13  -3  237.05    7.22
  -1 -13   3  258.95    7.12
  -1  13   3  244.26    7.56
  -1  13   3  235.42    7.36
  -1 -13   3  245.48    6.62
   1 -13  -2  342.02   10.81
   1  13  -2  346.81   11.00
   1  13  -2  331.48   10.51
   1 -13  -2  346.68   10.94
  -1 -13   2  361.80   11.27
  -1  13   2  320.06   10.28
  -1  13   2  329.55   10.63
  -1 -13   2  365.56   11.14
   1 -13  -1  254.15    7.08
   1  13  -1  277.94    8.43
   1  13  -1  275.88    8.43
   1 -13  -1  261.95    7.30
  -1 -13   1  252.97    8.06
  -1  13   1  272.40    8.24
  -1  13   1  282.14    7.74
  -1 -13   1  263.29    8.05
   1 -13   0   82.26    2.92
   1  13   0   90.44    2.48
   1 -13   0   81.87    2.83
  -1 -13   0   85.23    2.92
  -1  13   0   83.93    2.90
  -1  13   0   86.07    2.88
  -1 -13   0   89.53    2.94
   1 -13   1  532.86   18.14
   1  13   1  524.83   16.73
   1  13   1  516.77   17.73
   1 -13   1  576.45   18.01
  -1 -13  -1  531.89   17.12
  -1  13  -1  528.21   17.77
  -1  13  -1  472.91   16.38
  -1 -13  -1  576.08   19.05
   1 -13   2  187.70    5.08
   1  13   2  202.24    5.32
   1  13   2  202.12    5.39
   1 -13   2  188.40    5.70
  -1  13  -2  197.11    6.10
  -1 -13  -2  195.45    6.12
  -1  13  -2  198.62    5.78
  -1 -13  -2  186.28    5.05
   1 -13   3    6.62    0.99
   1  13   3    8.93    0.98
   1  13   3   10.12    1.00
   1 -13   3    6.30    0.83
  -1  13  -3    7.17    1.05
  -1 -13  -3    5.44    1.00
  -1  13  -3    8.67    0.87
  -1 -13  -3    5.79    0.98
   1 -13   4    3.66    0.79
   1  13   4    2.81    0.81
   1  13   4    2.25    0.78
   1 -13   4    2.21    0.64
  -1  13  -4    2.92    0.85
  -1 -13  -4    2.25    0.87
  -1  13  -4    2.83    0.67
  -1 -13  -4    1.75    0.75
   1 -13   5    6.66    0.63
   1  13   5    5.22    0.92
   1  13   5    5.27    0.91
   1 -13   5    7.23    0.71
  -1  13  -5    5.57    0.95
  -1 -13  -5    7.46    0.67
  -1  13  -5    4.77    0.76
  -1 -13  -5    6.91    0.92
   1 -13   6  213.58    6.78
   1  13   6  204.25    6.56
   1  13   6  212.74    6.44
   1 -13   6  211.96    5.82
  -1  13  -6  211.06    6.83
  -1 -13  -6  209.87    6.89
  -1  13  -6  211.49    5.96
  -1 -13  -6  210.99    5.78
   1 -13   7  441.71   14.29
   1  13   7  405.90   14.20
   1  13   7  428.91   14.23
   1 -13   7  415.56   12.91
  -1  13  -7  421.36   13.67
  -1 -13  -7  435.65   15.31
  -1  13  -7  431.87   13.52
  -1 -13  -7  419.38   14.15
   1 -13   8   11.46    1.42
   1  13   8   17.03    1.36
   1  13   8   16.38    1.17
   1 -13   8   14.22    1.08
  -1  13  -8   15.91    1.46
  -1 -13  -8   11.57    1.52
  -1  13  -8   16.97    1.16
  -1 -13  -8   12.59    1.17
   1 -13   9   92.71    3.54
   1  13   9   78.39    3.27
   1  13   9   79.53    2.95
   1 -13   9   86.96    2.72
  -1  13  -9   83.67    3.61
  -1 -13  -9   87.34    3.76
  -1  13  -9   82.91    2.51
  -1 -13  -9   86.76    3.03
   1 -13  10   45.95    2.53
   1  13  10   50.59    1.89
   1  13  10   51.26    2.05
   1 -13  10   46.74    1.52
  -1  13 -10   49.88    2.82
  -1 -13 -10   45.90    1.95
  -1  13 -10   51.50    1.98
  -1 -13 -10   46.68    2.15
   1 -13  11   99.53    4.15
   1  13  11   91.88    4.02
   1  13  11   90.11    3.22
   1 -13  11   97.96    2.66
  -1  13 -11   96.32    4.20
  -1 -13 -11   95.57    4.24
  -1  13 -11   88.62    2.86
  -1 -13 -11   91.36    3.39
   1 -13  12   28.07    2.20
   1  13  12   31.36    2.21
   1  13  12   33.29    1.95
   1 -13  12   29.27    1.09
  -1  13 -12   35.31    2.40
  -1 -13 -12   28.94    2.40
  -1  13 -12   32.58    1.34
  -1 -13 -12   27.73    1.61
   1 -13  13   21.66    1.40
   1  13  13   25.28    1.50
   1  13  13   26.89    1.41
  -1  13 -13   26.18    2.24
  -1 -13 -13   21.47    2.25
  -1  13 -13   24.24    1.10
  -1 -13 -13   22.36    1.44
   1  13  14   10.28    1.69
   1  13  14    9.53    0.98
  -1  13 -14    9.48    1.87
  -1 -13 -14   11.92    1.76
  -1  13 -14   10.92    1.91
  -1 -13 -14   12.71    1.43
   1  13  15    0.25    1.29
   1  13  15    0.81    0.67
  -1  13 -15    1.68    1.35
  -1 -13 -15    0.71    1.31
  -1  13 -15    0.28    1.35
  -1 -13 -15    0.87    0.96
   1  15 -15   13.60    1.30
   1 -15 -15   13.72    1.28
   1 -15 -15   12.51    1.76
  -1 -15  15   11.95    1.89
  -1  15  15   13.91    1.78
  -1  15  15   11.99    1.26
  -1 -15  15   11.07    0.83
   1  15 -14    3.35    1.46
   1 -15 -14    2.53    1.41
   1  15 -14    3.27    0.92
   1 -15 -14    4.90    1.00
  -1 -15  14    4.69    1.35
  -1  15  14    3.91    1.27
  -1  15  14    3.12    0.95
  -1 -15  14    2.38    0.83
   1  15 -13   20.53    2.08
   1 -15 -13   20.97    2.10
   1  15 -13   19.15    1.21
   1 -15 -13   21.02    1.55
  -1 -15  13   23.93    1.98
  -1  15  13   18.12    1.82
  -1  15  13   19.71    1.51
  -1 -15  13   22.86    1.43
   1  15 -12    6.62    1.41
   1 -15 -12    7.38    1.45
   1  15 -12    5.81    0.84
   1 -15 -12    3.11    1.11
  -1 -15  12    6.52    1.38
  -1  15  12    4.89    1.33
  -1  15  12    4.42    1.08
  -1 -15  12    6.27    0.81
   1  15 -11   74.29    3.60
   1 -15 -11   77.75    3.60
   1  15 -11   75.11    2.67
   1 -15 -11   74.76    3.15
  -1 -15  11   81.75    2.87
  -1  15  11   71.06    3.35
  -1  15  11   76.75    3.08
  -1 -15  11   80.15    2.62
   1  15 -10  257.00    9.40
   1 -15 -10  240.92    9.18
   1 -15 -10  251.69    8.72
   1  15 -10  256.59    8.02
  -1 -15  10  260.03    8.31
  -1  15  10  245.97    8.76
  -1  15  10  251.89    8.67
  -1 -15  10  251.51    7.72
   1  15  -9  228.57    8.27
   1 -15  -9  228.02    8.35
   1 -15  -9  230.38    8.04
   1  15  -9  233.47    7.26
  -1 -15   9  236.40    8.32
  -1  15   9  216.55    7.70
  -1  15   9  230.20    7.75
  -1 -15   9  236.05    7.22
   1  15  -8   22.03    1.81
   1 -15  -8   18.17    1.69
   1 -15  -8   18.80    1.56
   1  15  -8   21.66    1.37
  -1 -15   8   19.49    1.65
  -1  15   8   19.12    1.53
  -1  15   8   21.25    1.51
  -1 -15   8   18.22    1.22
   1  15  -7  335.88   10.40
   1 -15  -7  321.60   11.12
   1 -15  -7  316.51   10.88
   1  15  -7  332.22   10.64
  -1 -15   7  319.75   11.01
  -1  15   7  318.61   10.67
  -1  15   7  332.02   11.01
  -1 -15   7  305.95    9.77
   1  15  -6  175.03    5.87
   1 -15  -6  169.85    5.81
   1 -15  -6  173.16    5.72
   1  15  -6  172.10    5.37
  -1 -15   6  176.18    5.79
  -1  15   6  173.32    5.53
  -1  15   6  168.37    5.62
  -1 -15   6  174.12    5.21
   1  15  -5  437.48   13.80
   1 -15  -5  404.95   14.15
   1 -15  -5  415.01   14.55
   1  15  -5  435.43   13.55
  -1 -15   5  434.21   13.92
  -1  15   5  416.25   14.04
  -1  15   5  437.77   14.82
  -1 -15   5  407.65   13.62
   1  15  -4   90.89    3.17
   1 -15  -4   82.69    2.42
   1  15  -4   89.84    2.42
   1 -15  -4   79.69    3.07
  -1 -15   4   81.87    2.97
  -1  15   4   83.88    2.87
  -1  15   4   91.16    3.22
  -1 -15   4   79.46    2.72
   1  15  -3   59.57    2.43
   1 -15  -3   60.76    1.85
   1  15  -3   57.20    2.34
   1 -15  -3   64.38    2.48
  -1 -15   3   60.25    2.43
  -1  15   3   60.98    2.29
  -1  15   3   58.34    2.41
  -1 -15   3   59.72    2.28
   1 -15  -2  213.27    6.78
   1  15  -2  229.64    6.36
   1  15  -2  230.58    7.09
   1 -15  -2  211.41    6.83
  -1 -15   2  209.01    6.80
  -1  15   2  231.44    6.36
  -1  15   2  229.34    6.38
  -1 -15   2  211.38    6.71
   1 -15  -1  563.55   18.55
   1  15  -1  539.91   19.02
   1  15  -1  526.56   17.69
   1 -15  -1  535.05   18.89
  -1 -15   1  526.22   18.70
  -1  15   1  562.73   19.33
  -1  15   1  570.79   19.87
  -1 -15   1  536.22   18.93
   1 -15   0 1354.21   59.10
   1  15   0 1195.07   52.96
   1  15   0 1245.75   55.15
   1 -15   0 1306.17   55.59
  -1 -15   0 1239.74   54.89
  -1  15   0 1192.88   52.75
  -1  15   0 1168.34   52.41
  -1 -15   0 1293.71   55.36
   1 -15   1   12.15    1.09
   1  15   1    7.85    1.11
   1  15   1    7.56    1.12
   1 -15   1   10.33    1.05
  -1 -15  -1   10.75    0.71
  -1  15  -1    8.45    1.13
  -1  15  -1    7.97    1.05
  -1 -15  -1   11.12    1.13
   1 -15   2   32.29    1.70
   1  15   2   24.79    1.58
   1 -15   2   32.47    1.11
  -1  15  -2   25.91    1.54
  -1 -15  -2   32.39    1.75
  -1  15  -2   25.66    1.49
  -1 -15  -2   31.55    1.66
   1 -15   3  129.49    4.23
   1  15   3  132.25    4.15
   1  15   3  129.11    4.26
   1 -15   3  123.68    3.90
  -1  15  -3  125.37    4.20
  -1 -15  -3  122.99    4.28
  -1  15  -3  124.35    3.94
  -1 -15  -3  126.43    3.51
   1 -15   4    0.36    0.83
   1  15   4    1.37    0.49
   1  15   4    0.69    0.80
   1 -15   4    0.25    0.64
  -1  15  -4    1.27    0.83
  -1 -15  -4    0.96    0.81
  -1  15  -4    0.25    0.68
  -1 -15  -4   -0.15    0.76
   1 -15   5  133.82    4.42
   1  15   5  120.98    4.22
   1  15   5  123.63    4.19
   1 -15   5  126.01    3.82
  -1  15  -5  127.74    4.46
  -1 -15  -5  124.30    4.47
  -1  15  -5  128.62    3.94
  -1 -15  -5  127.09    4.22
   1 -15   6  151.14    5.13
   1  15   6  148.89    5.06
   1  15   6  148.64    4.24
   1 -15   6  142.62    4.24
  -1  15  -6  151.75    4.46
  -1 -15  -6  140.29    5.27
  -1  15  -6  147.26    4.53
  -1 -15  -6  144.58    4.87
   1 -15   7    0.79    0.93
   1  15   7    0.71    0.91
   1  15   7    0.63    0.86
   1 -15   7    0.61    0.63
  -1  15  -7    1.27    0.95
  -1 -15  -7    1.56    1.04
  -1  15  -7    0.79    0.67
  -1 -15  -7    1.06    0.84
   1 -15   8  290.33   10.24
   1  15   8  270.96    9.54
   1  15   8  277.34    9.29
   1 -15   8  282.84    8.56
  -1  15  -8  278.17   10.08
  -1 -15  -8  280.55   10.28
  -1  15  -8  280.86    8.75
  -1 -15  -8  279.51    9.52
   1 -15   9   20.56    1.28
   1  15   9   22.66    1.76
   1  15   9   23.82    1.08
   1 -15   9   20.73    1.13
  -1  15  -9   25.23    2.02
  -1 -15  -9   20.74    1.32
  -1  15  -9   24.34    1.20
  -1 -15  -9   20.98    1.57
   1 -15  10  204.55    7.77
   1  15  10  202.00    7.51
   1  15  10  204.35    6.89
   1 -15  10  200.84    6.36
  -1  15 -10  212.32    7.90
  -1 -15 -10  198.16    7.78
  -1  15 -10  196.13    5.88
  -1 -15 -10  192.36    6.78
   1 -15  11   36.11    2.52
   1  15  11   37.31    2.39
   1  15  11   40.21    2.03
   1 -15  11   36.05    1.67
  -1  15 -11   39.52    1.86
  -1 -15 -11   35.03    2.66
  -1  15 -11   39.45    1.80
  -1 -15 -11   34.36    1.99
   1 -15  12   33.42    1.71
   1  15  12   30.41    2.39
   1  15  12   31.24    1.74
   1 -15  12   32.93    1.30
  -1  15 -12   31.53    2.50
  -1 -15 -12   31.98    2.52
  -1  15 -12   32.19    1.57
  -1 -15 -12   29.83    1.84
   1 -15  13   38.51    2.81
   1  15  13   38.33    2.66
   1  15  13   38.87    1.96
   1 -15  13   38.51    1.61
  -1  15 -13   40.44    2.88
  -1 -15 -13   38.73    2.08
  -1  15 -13   38.67    1.67
  -1 -15 -13   36.58    1.96
   1 -15  14   21.20    2.29
   1  15  14   25.09    2.20
   1  15  14   24.28    1.57
  -1  15 -14   26.35    1.65
  -1 -15 -14   21.47    2.49
  -1 -15 -14   20.35    1.52
   1  15  15    4.94    1.55
   1  15  15    5.06    1.22
  -1  15 -15    5.01    1.78
  -1 -15 -15    7.12    1.19
  -1  15 -15    3.99    1.76
  -1 -15 -15    5.99    1.07
   1  17 -14    3.79    1.60
   1 -17 -14    6.41    1.66
   1  17 -14    4.33    1.14
   1 -17 -14    5.51    1.24
  -1 -17  14    6.49    1.52
  -1  17  14    5.68    1.50
  -1  17  14    4.83    1.14
  -1 -17  14    6.62    1.06
   1  17 -13   49.43    3.16
   1 -17 -13   47.86    3.09
   1  17 -13   50.26    2.51
   1 -17 -13   46.78    2.52
  -1 -17  13   49.73    2.23
  -1  17  13   48.67    2.92
  -1  17  13   50.03    2.49
  -1 -17  13   45.30    2.01
   1  17 -12  183.36    7.61
   1 -17 -12  176.50    7.42
   1  17 -12  188.22    6.68
   1 -17 -12  177.26    6.59
  -1 -17  12  181.88    7.47
  -1  17  12  182.75    7.21
  -1  17  12  188.87    6.81
  -1 -17  12  190.05    6.08
   1  17 -11   46.60    2.98
   1 -17 -11   41.89    2.82
   1  17 -11   46.13    2.07
   1 -17 -11   42.58    2.42
  -1 -17  11   45.97    2.73
  -1  17  11   44.78    2.58
  -1  17  11   48.02    2.41
  -1 -17  11   43.67    1.88
   1  17 -10   37.39    2.63
   1 -17 -10   40.91    2.68
   1  17 -10   40.31    2.42
   1 -17 -10   44.44    2.39
  -1 -17  10   45.47    2.58
  -1  17  10   37.27    2.36
  -1  17  10   40.27    2.21
   1  17  -9   65.52    3.21
   1 -17  -9   53.31    2.97
   1  17  -9   65.66    2.57
   1 -17  -9   55.34    2.78
  -1 -17   9   50.66    2.85
  -1  17   9   64.04    2.93
  -1  17   9   63.67    2.75
  -1 -17   9   56.02    2.29
   1  17  -8   33.22    2.25
   1 -17  -8   28.20    1.53
   1  17  -8   35.68    1.76
   1 -17  -8   29.79    2.02
  -1 -17   8   30.28    2.10
  -1  17   8   32.30    1.98
  -1  17   8   33.76    2.03
  -1 -17   8   30.71    1.67
   1  17  -7   74.16    3.31
   1 -17  -7   76.48    3.27
   1  17  -7   72.63    2.92
   1 -17  -7   71.60    3.19
  -1 -17   7   74.45    3.17
  -1  17   7   67.06    2.99
  -1  17   7   69.22    3.12
  -1 -17   7   71.13    2.12
   1  17  -6   77.32    3.45
   1 -17  -6   85.22    3.53
   1  17  -6   76.56    3.12
   1 -17  -6   86.11    3.52
  -1 -17   6   84.93    2.71
  -1  17   6   76.85    3.19
  -1  17   6   75.66    3.26
  -1 -17   6   83.62    3.02
   1  17  -5   96.14    3.75
   1 -17  -5   98.61    3.78
   1  17  -5   90.69    3.45
   1 -17  -5   90.88    3.63
  -1 -17   5   97.94    2.99
  -1  17   5   93.61    3.51
  -1  17   5   92.55    2.92
  -1 -17   5   92.49    2.71
   1  17  -4   53.23    2.49
   1 -17  -4   55.76    2.55
   1  17  -4   55.10    2.37
   1 -17  -4   50.29    2.50
  -1 -17   4   54.11    2.45
  -1  17   4   53.40    2.40
  -1  17   4   55.51    2.50
  -1 -17   4   52.93    2.32
   1 -17  -3   78.01    3.09
   1  17  -3   84.82    2.58
   1  17  -3   83.17    3.10
   1 -17  -3   76.05    3.04
  -1 -17   3   77.34    3.11
  -1  17   3   90.09    3.19
  -1  17   3   83.28    2.55
  -1 -17   3   75.38    2.94
   1 -17  -2   30.07    1.22
   1  17  -2   24.96    1.73
   1  17  -2   23.52    1.67
   1 -17  -2   30.35    1.84
  -1 -17   2   28.92    1.77
  -1  17   2   24.22    1.66
  -1  17   2   24.41    1.71
  -1 -17   2   31.10    1.70
   1 -17  -1  122.04    3.53
   1  17  -1  119.23    4.19
   1  17  -1  120.40    4.27
   1 -17  -1  122.77    3.58
  -1 -17   1  119.20    3.49
  -1  17   1  123.22    4.22
  -1  17   1  121.08    4.24
  -1 -17   1  118.62    4.24
   1 -17   0  167.47    4.84
   1  17   0  163.95    5.59
   1  17   0  167.45    5.68
   1 -17   0  172.60    5.67
  -1 -17   0  178.75    5.83
  -1  17   0  164.42    5.58
  -1  17   0  174.86    5.78
  -1 -17   0  174.28    5.78
   1 -17   1  159.29    5.44
   1  17   1  169.50    4.81
   1  17   1  164.16    5.63
   1 -17   1  155.43    5.27
  -1 -17  -1  158.80    5.47
  -1  17  -1  170.37    5.56
  -1  17  -1  175.64    5.61
  -1 -17  -1  158.99    4.65
   1 -17   2  519.20   18.95
   1  17   2  543.82   19.37
   1  17   2  520.69   17.78
   1 -17   2  506.60   18.32
  -1 -17  -2  513.62   17.55
  -1  17  -2  529.61   19.09
  -1  17  -2  529.29   18.83
  -1 -17  -2  515.07   18.74
   1 -17   3    2.00    0.98
   1  17   3    4.22    0.99
   1  17   3    3.04    1.01
   1 -17   3    2.35    0.88
  -1  17  -3    2.60    1.04
  -1 -17  -3    1.41    1.06
  -1  17  -3    1.89    0.87
  -1 -17  -3    2.16    0.63
   1 -17   4   10.68    1.31
   1  17   4    9.35    0.83
   1  17   4    9.55    1.25
   1 -17   4   11.52    1.12
  -1  17  -4    9.26    1.35
  -1 -17  -4   11.87    1.41
  -1  17  -4    9.43    1.12
  -1 -17  -4   11.02    1.30
   1 -17   5   58.66    2.78
   1  17   5   66.60    2.20
   1  17   5   64.63    2.15
   1 -17   5   60.15    2.44
  -1  17  -5   64.27    2.93
  -1 -17  -5   59.56    2.98
  -1  17  -5   63.43    2.52
  -1 -17  -5   59.37    2.06
   1 -17   6   15.37    1.10
   1  17   6   19.12    1.59
   1  17   6   18.18    1.58
   1 -17   6   16.17    1.24
  -1  17  -6   16.15    1.70
  -1 -17  -6   14.96    1.72
  -1  17  -6   17.00    1.35
  -1 -17  -6   15.20    1.65
   1 -17   7  209.40    7.64
   1  17   7  206.64    7.59
   1  17   7  215.17    7.42
   1 -17   7  219.86    6.89
  -1  17  -7  217.61    6.86
  -1 -17  -7  206.31    7.87
  -1  17  -7  215.52    6.99
  -1 -17  -7  207.62    6.45
   1 -17   8   67.00    3.22
   1  17   8   60.54    2.24
   1  17   8   63.18    2.82
   1 -17   8   68.35    2.44
  -1  17  -8   64.79    3.34
  -1 -17  -8   64.09    2.50
  -1  17  -8   64.63    3.04
  -1 -17  -8   62.05    2.19
   1 -17   9  199.12    7.79
   1  17   9  195.00    7.51
   1  17   9  204.39    7.18
   1 -17   9  206.32    6.48
  -1  17  -9  202.09    7.95
  -1 -17  -9  205.79    6.97
  -1  17  -9  209.53    6.67
  -1 -17  -9  211.06    7.46
   1 -17  10  103.58    4.56
   1  17  10   96.67    4.33
   1  17  10  102.15    4.00
   1 -17  10   99.36    3.27
  -1  17 -10  104.73    3.70
  -1 -17 -10  100.85    4.80
  -1  17 -10   99.76    3.36
  -1 -17 -10   94.00    3.85
   1 -17  11    4.03    1.34
   1  17  11    4.72    1.32
   1  17  11    2.40    1.03
   1 -17  11    1.78    0.92
  -1  17 -11    2.02    1.46
  -1 -17 -11    2.15    1.43
  -1  17 -11    3.86    0.96
  -1 -17 -11    3.97    1.03
   1 -17  12   51.73    3.21
   1  17  12   54.78    2.33
   1  17  12   54.69    2.59
   1 -17  12   55.05    2.05
  -1  17 -12   54.04    3.42
  -1 -17 -12   51.44    3.37
  -1  17 -12   53.97    2.42
  -1 -17 -12   49.66    2.50
   1 -17  13    3.36    1.39
   1  17  13    3.21    1.28
   1  17  13    2.02    0.92
   1 -17  13    1.51    0.80
  -1  17 -13    1.58    1.46
  -1 -17 -13    2.77    1.46
  -1  17 -13    1.30    0.81
  -1 -17 -13    0.66    0.99
   1 -17  14   38.87    2.87
   1  17  14   35.43    1.98
   1  17  14   36.62    1.96
  -1  17 -14   38.34    3.10
  -1 -17 -14   36.52    3.10
  -1 -17 -14   35.91    2.72
   1  19 -13   -0.30    1.37
   1 -19 -13    1.49    1.39
   1  19 -13    1.67    1.09
   1 -19 -13    0.57    1.09
  -1 -19  13    1.27    0.82
  -1  19  13    1.68    1.23
  -1  19  13    1.14    1.03
  -1 -19  13    1.56    1.05
   1  19 -12   10.56    2.00
   1 -19 -12   13.00    2.03
   1  19 -12   13.48    1.27
   1 -19 -12   15.54    1.62
  -1 -19  12   13.97    1.90
  -1  19  12   13.48    1.78
  -1  19  12   11.46    1.52
  -1 -19  12   15.43    1.27
   1  19 -11    2.89    0.85
   1 -19 -11    1.00    1.32
   1  19 -11    1.12    0.88
   1 -19 -11    2.40    0.72
  -1 -19  11    0.43    1.23
  -1  19  11    2.74    1.18
  -1  19  11    0.43    1.10
  -1 -19  11    1.24    1.08
   1  19 -10   71.70    3.82
   1 -19 -10   70.75    3.74
   1  19 -10   75.01    3.01
   1 -19 -10   67.93    3.32
  -1 -19  10   73.33    3.61
  -1  19  10   71.40    3.39
  -1  19  10   74.76    3.29
  -1 -19  10   72.65    2.86
   1  19  -9    1.32    1.30
   1 -19  -9    3.38    0.85
   1  19  -9    1.94    0.96
   1 -19  -9    2.43    1.18
  -1 -19   9    2.03    0.74
  -1  19   9    1.71    1.14
  -1  19   9    1.11    1.11
  -1 -19   9    2.62    0.89
   1  19  -8   72.66    3.71
   1 -19  -8   78.23    3.85
   1  19  -8   70.85    3.19
   1 -19  -8   74.86    2.71
  -1 -19   8   78.72    3.60
  -1  19   8   72.13    3.35
  -1  19   8   70.46    2.59
  -1 -19   8   80.06    3.06
   1  19  -7   40.20    2.56
   1 -19  -7   33.65    2.51
   1  19  -7   42.66    2.26
   1 -19  -7   34.82    2.37
  -1 -19   7   34.38    2.30
  -1  19   7   41.86    2.27
  -1  19   7   41.32    2.36
  -1 -19   7   36.45    2.03
   1  19  -6  132.88    5.26
   1 -19  -6  144.15    5.55
   1  19  -6  134.36    4.98
   1 -19  -6  131.99    5.25
  -1 -19   6  136.53    4.42
  -1  19   6  125.84    4.98
  -1  19   6  125.59    5.12
  -1 -19   6  139.89    4.96
   1  19  -5   46.68    2.86
   1 -19  -5   55.10    2.83
   1  19  -5   49.66    2.54
   1 -19  -5   55.24    2.89
  -1 -19   5   54.18    2.79
  -1  19   5   46.22    2.60
  -1  19   5   52.19    2.75
  -1 -19   5   55.53    2.51
   1 -19  -4   43.97    2.46
   1  19  -4   36.95    1.75
   1  19  -4   37.97    2.30
   1 -19  -4   43.93    1.78
  -1 -19   4   44.40    2.42
  -1  19   4   34.91    2.26
  -1  19   4   39.63    2.33
  -1 -19   4   42.16    2.22
   1  19  -3    7.45    0.87
   1  19  -3    7.82    1.32
   1 -19  -3   10.55    1.48
  -1 -19   3    9.55    0.94
  -1  19   3    5.78    1.34
  -1  19   3    6.29    1.39
  -1 -19   3    8.03    1.31
   1 -19  -2  121.30    5.15
   1  19  -2  125.82    3.99
   1  19  -2  122.82    4.77
   1 -19  -2  122.76    4.96
  -1 -19   2  130.14    4.79
  -1  19   2  130.23    4.99
  -1  19   2  128.49    4.83
  -1 -19   2  126.60    3.90
   1 -19  -1  162.85    5.28
   1  19  -1  160.89    6.20
   1  19  -1  173.32    6.28
   1 -19  -1  170.74    6.33
  -1 -19   1  165.56    6.21
  -1  19   1  161.51    6.35
  -1  19   1  179.57    6.28
  -1 -19   1  164.96    6.05
   1 -19   0    2.86    1.32
   1  19   0    3.92    1.40
   1  19   0    8.77    1.38
   1 -19   0    4.34    1.35
  -1 -19   0    6.74    1.33
  -1  19   0    8.12    1.35
  -1  19   0    8.89    1.30
  -1 -19   0    5.88    1.37
   1 -19   1   36.24    2.09
   1  19   1   28.53    2.27
   1  19   1   26.74    2.09
   1 -19   1   34.13    2.17
  -1 -19  -1   22.21    2.67
  -1  19  -1   26.98    2.10
  -1  19  -1   31.35    2.04
  -1 -19  -1   33.54    2.16
   1 -19   2   55.40    2.79
   1  19   2   62.03    2.99
   1  19   2   58.66    2.92
   1 -19   2   58.55    2.86
  -1 -19  -2   60.01    2.47
  -1  19  -2   64.86    3.02
  -1  19  -2   62.19    2.82
  -1 -19  -2   54.92    2.15
   1 -19   3  333.49   12.06
   1  19   3  323.92   11.89
   1  19   3  343.62   12.42
   1 -19   3  330.81   10.56
  -1 -19  -3  333.81   11.03
  -1  19  -3  333.01   12.01
  -1  19  -3  327.53   11.59
  -1 -19  -3  329.38   12.05
   1 -19   4   59.21    2.15
   1  19   4   51.52    2.82
   1  19   4   54.05    2.86
   1 -19   4   60.11    2.55
  -1  19  -4   53.42    2.96
  -1 -19  -4   58.22    3.08
  -1  19  -4   50.75    2.49
  -1 -19  -4   52.71    2.76
   1 -19   5   55.03    2.97
   1  19   5   58.50    2.08
   1  19   5   61.18    2.90
   1 -19   5   50.76    2.42
  -1  19  -5   59.66    3.05
  -1 -19  -5   53.20    3.06
  -1  19  -5   59.47    2.58
  -1 -19  -5   50.27    2.01
   1 -19   6  208.95    7.79
   1  19   6  205.18    7.62
   1  19   6  208.92    7.75
   1 -19   6  199.59    6.87
  -1  19  -6  212.46    8.10
  -1 -19  -6  204.21    7.83
  -1  19  -6  212.29    7.22
  -1 -19  -6  197.87    7.44
   1 -19   7   98.73    3.39
   1  19   7   97.80    3.33
   1  19   7  100.66    4.11
   1 -19   7   96.59    3.56
  -1  19  -7  102.43    4.63
  -1 -19  -7   91.63    3.46
  -1  19  -7  108.35    3.82
  -1 -19  -7   92.45    3.98
   1 -19   8   27.97    1.54
   1  19   8   29.53    2.10
   1  19   8   28.39    1.95
   1 -19   8   27.73    1.64
  -1  19  -8   30.35    2.33
  -1 -19  -8   22.28    2.32
  -1  19  -8   30.34    1.69
  -1 -19  -8   25.06    1.40
   1 -19   9   28.31    2.15
   1  19   9   22.30    2.14
   1  19   9   27.06    1.93
   1 -19   9   28.00    1.56
  -1  19  -9   27.56    1.64
  -1 -19  -9   26.93    2.35
  -1  19  -9   25.54    1.61
  -1 -19  -9   28.02    1.99
   1 -19  10   42.23    2.90
   1  19  10   43.92    2.80
   1  19  10   44.81    2.46
   1 -19  10   43.24    2.03
  -1  19 -10   47.15    3.06
  -1 -19 -10   44.39    2.91
  -1  19 -10   45.08    2.05
  -1 -19 -10   41.71    2.43
   1 -19  11  149.42    6.59
   1  19  11  138.18    5.96
   1  19  11  138.92    5.46
   1 -19  11  145.73    4.81
  -1  19 -11  144.93    6.56
  -1 -19 -11  148.74    6.50
  -1  19 -11  141.49    4.94
  -1 -19 -11  142.16    5.62
   1 -19  12    6.92    1.70
   1  19  12    6.03    1.61
   1  19  12    5.89    1.22
   1 -19  12    6.12    0.90
  -1  19 -12    5.18    1.83
  -1 -19 -12    5.87    1.13
  -1  19 -12    5.07    1.17
  -1 -19 -12    6.38    1.26
   1 -19  13    4.19    1.00
   1  19  13    3.71    1.55
   1  19  13    3.99    1.17
   1 -19  13    4.42    1.01
  -1  19 -13    5.45    1.71
  -1 -19 -13    4.02    1.05
  -1  19 -13    2.71    0.81
  -1 -19 -13    3.33    1.16
   1  21 -12    3.88    1.55
   1 -21 -12    1.03    1.49
   1  21 -12    1.96    0.99
   1 -21 -12    3.75    1.27
  -1 -21  12    2.43    0.92
  -1  21  12    1.91    1.31
  -1  21  12    1.35    1.18
  -1 -21  12    1.79    0.90
   1  21 -11    4.40    0.96
   1 -21 -11    3.86    1.57
   1  21 -11    2.47    1.01
   1 -21 -11    2.65    1.36
  -1 -21  11    4.64    1.39
  -1  21  11    2.07    1.40
  -1  21  11    3.37    1.25
  -1 -21  11    2.79    1.00
   1  21 -10   57.05    3.60
   1 -21 -10   59.39    3.54
   1  21 -10   59.98    2.90
   1 -21 -10   57.14    2.39
  -1 -21  10   60.21    3.35
  -1  21  10   58.05    3.27
  -1  21  10   59.07    3.19
  -1 -21  10   60.27    2.74
   1  21  -9   13.50    1.84
   1 -21  -9   10.77    1.78
   1  21  -9   11.61    1.40
   1 -21  -9   10.26    1.63
  -1 -21   9   11.35    1.65
  -1  21   9   11.32    1.04
  -1  21   9   10.19    1.62
  -1 -21   9   10.39    1.34
   1  21  -8   43.34    2.95
   1 -21  -8   39.29    2.80
   1  21  -8   45.00    2.44
   1 -21  -8   37.58    2.72
  -1 -21   8   38.76    2.67
  -1  21   8   45.42    2.54
  -1  21   8   45.57    2.62
  -1 -21   8   40.03    2.21
   1  21  -7    5.91    0.99
   1 -21  -7    5.71    0.97
   1  21  -7    6.29    1.28
   1 -21  -7    3.62    1.48
  -1 -21   7    3.16    1.43
  -1  21   7    6.73    1.40
  -1  21   7    5.90    1.39
  -1 -21   7    4.14    1.16
   1  21  -6  178.06    7.33
   1 -21  -6  188.73    7.38
   1  21  -6  171.64    6.78
   1 -21  -6  182.28    7.29
  -1 -21   6  184.19    7.16
  -1  21   6  178.02    5.83
  -1  21   6  175.28    5.86
  -1 -21   6  182.32    6.64
   1 -21  -5  236.91    7.89
   1  21  -5  236.07    9.13
   1  21  -5  236.76    8.75
   1 -21  -5  235.14    9.15
  -1 -21   5  239.32    9.04
  -1  21   5  226.56    8.82
  -1  21   5  229.43    8.99
  -1 -21   5  241.98    8.67
   1 -21  -4   40.94    2.64
   1  21  -4   39.55    1.91
   1  21  -4   42.72    2.46
   1 -21  -4   40.31    2.72
  -1 -21   4   42.62    1.85
  -1  21   4   40.57    2.55
  -1  21   4   40.23    2.66
  -1 -21   4   42.51    2.43
   1 -21  -3   55.83    2.29
   1  21  -3   65.48    3.28
   1  21  -3   63.89    3.12
   1 -21  -3   54.42    3.26
  -1 -21   3   59.58    3.15
  -1  21   3   67.24    3.22
  -1  21   3   63.88    3.16
  -1 -21   3   57.68    2.94
   1 -21  -2   18.85    1.93
   1  21  -2   22.11    1.97
   1  21  -2   24.16    1.94
   1 -21  -2   16.62    1.34
  -1 -21   2   20.24    1.88
  -1  21   2   22.24    1.87
  -1  21   2   23.16    1.96
  -1 -21   2   18.37    1.20
   1 -21  -1   51.03    2.74
   1  21  -1   42.01    2.69
   1  21  -1   43.33    2.62
   1 -21  -1   43.82    2.71
  -1 -21   1   45.73    1.94
  -1  21   1   42.71    2.60
  -1  21   1   40.97    1.88
  -1 -21   1   46.05    2.55
   1 -21   0    9.14    1.06
   1  21   0   11.96    1.56
   1  21   0   12.01    1.65
   1 -21   0    8.31    1.54
  -1 -21   0   11.40    1.65
  -1  21   0   13.74    1.62
  -1  21   0   16.14    1.57
  -1 -21   0    9.11    1.05
   1 -21   1   24.32    2.01
   1  21   1   28.17    2.14
   1  21   1   26.03    2.08
   1 -21   1   24.28    2.01
  -1 -21  -1   23.01    2.03
  -1  21  -1   25.68    2.13
  -1  21  -1   27.59    2.02
  -1 -21  -1   25.34    2.13
   1 -21   2   53.60    2.87
   1  21   2   47.08    2.80
   1  21   2   46.16    2.74
   1 -21   2   55.20    2.70
  -1 -21  -2   56.43    2.95
  -1  21  -2   47.31    2.80
  -1  21  -2   47.04    2.63
  -1 -21  -2   52.25    2.97
   1 -21   3   25.52    2.05
   1  21   3   20.19    2.00
   1  21   3   23.13    2.02
   1 -21   3   26.93    1.94
  -1 -21  -3   26.43    2.16
  -1  21  -3   21.80    1.39
  -1  21  -3   22.97    1.87
  -1 -21  -3   25.52    2.07
   1 -21   4  430.32   16.42
   1  21   4  404.11   15.64
   1  21   4  387.20   15.37
   1 -21   4  408.81   15.15
  -1 -21  -4  407.10   16.11
  -1  21  -4  404.81   15.96
  -1  21  -4  403.74   15.35
  -1 -21  -4  394.75   15.59
   1 -21   5   48.52    2.03
   1  21   5   39.36    2.69
   1  21   5   45.22    2.80
   1 -21   5   44.94    2.45
  -1  21  -5   43.62    2.91
  -1 -21  -5   51.81    3.16
  -1  21  -5   44.98    2.48
  -1 -21  -5   44.34    2.81
   1 -21   6   12.11    1.13
   1  21   6   13.06    1.70
   1  21   6   10.49    1.62
   1 -21   6   12.08    1.37
  -1  21  -6   12.18    1.91
  -1 -21  -6   11.34    1.85
  -1  21  -6   12.06    1.49
  -1 -21  -6   11.70    1.72
   1 -21   7   55.85    2.30
   1  21   7   49.29    2.14
   1  21   7   49.40    2.15
   1 -21   7   55.54    2.60
  -1  21  -7   52.64    3.30
  -1 -21  -7   49.79    2.34
  -1  21  -7   52.40    2.63
  -1 -21  -7   54.35    2.99
   1 -21   8   47.94    2.79
   1  21   8   43.03    1.99
   1  21   8   44.44    2.67
   1 -21   8   44.16    2.73
  -1  21  -8   45.03    2.14
  -1 -21  -8   41.43    2.97
  -1  21  -8   43.57    2.32
  -1 -21  -8   42.03    1.94
   1 -21   9    3.13    1.48
   1  21   9    4.62    0.93
   1  21   9    5.64    1.30
   1 -21   9    3.91    1.03
  -1  21  -9    5.44    1.04
  -1 -21  -9    5.15    1.52
  -1  21  -9    4.40    1.38
  -1 -21  -9    2.49    1.32
   1 -21  10    3.41    1.50
   1  21  10    4.35    1.46
   1  21  10    6.97    1.29
   1 -21  10    4.08    0.95
  -1  21 -10    5.16    1.59
  -1 -21 -10    3.25    1.05
  -1  21 -10    5.49    1.35
  -1 -21 -10    3.42    1.32
   1 -21  11   10.63    1.82
   1  21  11   10.11    1.77
   1  21  11    9.61    1.45
   1 -21  11    8.95    1.14
  -1  21 -11   11.22    1.28
  -1 -21 -11    8.11    1.99
  -1  21 -11    9.36    1.19
  -1 -21 -11    8.31    1.57
   1 -21  12    1.76    1.42
   1  21  12    2.12    1.42
   1  21  12    1.59    1.10
   1 -21  12    1.47    1.06
  -1  21 -12    0.52    1.54
  -1 -21 -12   -0.16    1.53
  -1  21 -12    2.89    1.13
  -1 -21 -12    1.11    1.19
   1  23 -11   31.14    2.94
   1 -23 -11   31.97    2.87
   1  23 -11   29.86    2.59
   1 -23 -11   31.32    2.60
  -1 -23  11   36.16    2.78
  -1  23  11   29.27    2.58
  -1  23  11   31.72    2.53
  -1 -23  11   32.77    2.13
   1  23 -10    3.13    1.70
   1 -23 -10    5.19    1.02
   1  23 -10    3.13    1.27
   1 -23 -10    3.98    1.53
  -1 -23  10    3.67    1.49
  -1  23  10    4.76    0.94
  -1  23  10    2.72    1.37
  -1 -23  10    5.26    1.17
   1  23  -9    5.00    1.65
   1 -23  -9    4.75    1.01
   1  23  -9    5.08    1.25
   1 -23  -9    4.06    1.50
  -1 -23   9    4.28    0.99
  -1  23   9    6.59    1.50
  -1  23   9    4.12    1.45
  -1 -23   9    2.96    1.22
   1  23  -8   25.68    2.52
   1 -23  -8   27.39    2.53
   1  23  -8   25.40    1.98
   1 -23  -8   28.22    2.36
  -1 -23   8   27.40    2.38
  -1  23   8   24.95    1.58
  -1  23   8   24.68    2.29
  -1 -23   8   29.71    2.01
   1  23  -7   36.10    2.79
   1 -23  -7   34.07    2.73
   1  23  -7   37.49    2.38
   1 -23  -7   36.92    2.71
  -1 -23   7   35.64    2.66
  -1  23   7   36.58    1.77
  -1  23   7   34.82    2.60
  -1 -23   7   32.60    2.32
   1 -23  -6    2.94    1.36
   1  23  -6    1.41    0.92
   1  23  -6    3.81    1.23
   1 -23  -6    2.77    1.42
  -1 -23   6    3.27    1.38
  -1  23   6    0.96    1.28
  -1  23   6    1.74    1.26
  -1 -23   6    3.42    1.18
   1 -23  -5   53.44    3.15
   1  23  -5   52.09    3.39
   1  23  -5   51.74    2.89
   1 -23  -5   51.68    3.17
  -1 -23   5   50.86    3.05
  -1  23   5   52.39    3.20
  -1 -23   5   49.45    2.81
   1 -23  -4   33.73    2.56
   1  23  -4   32.14    2.53
   1  23  -4   30.98    2.38
   1 -23  -4   31.20    1.79
  -1 -23   4   35.34    2.55
  -1  23   4   32.22    2.40
  -1  23   4   27.74    2.39
  -1 -23   4   32.90    1.60
   1 -23  -3   51.60    3.10
   1  23  -3   48.27    3.14
   1  23  -3   47.98    2.88
   1 -23  -3   51.62    2.29
  -1 -23   3   54.86    3.06
  -1  23   3   47.37    2.14
  -1  23   3   45.15    2.96
  -1 -23   3   49.96    2.88
   1 -23  -2   44.31    2.14
   1  23  -2   40.87    3.05
   1  23  -2   44.62    2.81
   1 -23  -2   49.06    3.04
  -1 -23   2   46.53    2.97
  -1  23   2   40.82    2.84
  -1  23   2   44.91    2.04
  -1 -23   2   48.15    2.86
   1 -23  -1   58.03    3.41
   1  23  -1   56.35    3.47
   1  23  -1   52.18    3.18
   1 -23  -1   54.55    3.28
  -1 -23   1   56.82    3.28
  -1  23   1   48.54    3.32
  -1  23   1   53.50    3.12
  -1 -23   1   56.67    3.19
   1 -23   0   44.41    2.86
   1  23   0   41.42    2.98
   1  23   0   39.25    2.82
   1 -23   0   46.02    3.02
  -1 -23   0   47.47    3.05
  -1  23   0   38.78    2.94
  -1  23   0   38.41    2.61
  -1 -23   0   44.65    2.87
   1 -23   1   27.53    2.39
   1  23   1   30.77    1.70
   1  23   1   33.77    2.53
   1 -23   1   28.05    2.38
  -1 -23  -1   27.37    1.75
  -1  23  -1   31.39    1.79
  -1  23  -1   30.49    1.60
  -1 -23  -1   29.02    1.67
   1 -23   2   46.42    2.94
   1  23   2   51.59    2.27
   1  23   2   52.90    3.03
   1 -23   2   45.10    2.84
  -1 -23  -2   44.27    2.98
  -1  23  -2   51.19    3.16
  -1  23  -2   50.51    2.11
  -1 -23  -2   46.26    3.06
   1 -23   3   78.74    3.83
   1  23   3   74.12    3.76
   1  23   3   72.80    3.80
   1 -23   3   73.97    3.59
  -1 -23  -3   79.31    4.06
  -1  23  -3   74.55    2.94
  -1  23  -3   73.87    3.55
  -1 -23  -3   76.37    3.89
   1 -23   4  101.84    3.62
   1  23   4   94.08    4.41
   1  23   4   91.10    4.45
   1 -23   4   96.50    4.24
  -1 -23  -4   99.49    3.69
  -1  23  -4   88.63    4.57
  -1  23  -4   86.00    4.08
  -1 -23  -4   97.25    4.65
   1 -23   5   53.22    3.27
   1  23   5   60.57    3.32
   1  23   5   62.52    3.34
   1 -23   5   50.57    2.84
  -1 -23  -5   48.28    2.32
  -1  23  -5   60.44    3.57
  -1  23  -5   58.53    2.99
  -1 -23  -5   48.73    3.13
   1 -23   6   96.36    4.69
   1  23   6   98.48    4.71
   1  23   6   98.56    4.53
   1 -23   6   89.98    3.96
  -1  23  -6  102.03    4.90
  -1 -23  -6   93.49    4.92
  -1  23  -6  102.26    4.28
  -1 -23  -6   90.95    4.61
   1 -23   7   11.97    1.81
   1  23   7   14.24    1.91
   1  23   7   14.39    1.82
   1 -23   7    9.85    1.49
  -1  23  -7   13.22    2.05
  -1 -23  -7   11.77    2.05
  -1  23  -7   14.03    1.57
  -1 -23  -7   12.87    1.93
   1 -23   8    5.80    1.48
   1  23   8    3.94    1.46
   1  23   8    4.72    1.35
   1 -23   8    4.38    1.48
  -1  23  -8    4.09    1.65
  -1 -23  -8    2.99    1.61
  -1  23  -8    3.00    1.17
  -1 -23  -8    2.43    0.91
   1 -23   9    2.47    1.35
   1  23   9    0.45    0.87
   1  23   9    2.63    1.23
   1 -23   9    0.83    0.99
  -1  23  -9    3.59    1.48
  -1 -23  -9    1.37    1.46
  -1  23  -9    1.57    0.98
  -1 -23  -9    1.22    1.28
   1 -23  10    5.35    1.65
   1  23  10    4.41    1.60
   1  23  10    3.99    1.42
   1 -23  10    4.35    1.13
  -1  23 -10    2.44    1.76
  -1 -23 -10    5.04    1.11
  -1  23 -10    4.72    1.17
  -1 -23 -10    3.48    1.49
   1  25  -9    0.55    1.76
   1 -25  -9    5.03    1.59
   1  25  -9    2.31    1.29
   1 -25  -9    3.16    1.55
  -1 -25   9    3.95    1.54
  -1  25   9    2.79    1.48
  -1  25   9    1.31    1.43
  -1 -25   9    3.84    1.22
   1 -25  -8   10.35    2.02
   1  25  -8   12.93    2.21
   1  25  -8   12.99    1.72
   1 -25  -8   11.33    2.03
  -1 -25   8   11.35    1.32
  -1  25   8   14.37    1.86
  -1  25   8   11.04    1.96
  -1 -25   8    9.77    1.63
   1 -25  -7   12.49    1.96
   1  25  -7    8.67    1.99
   1  25  -7    9.72    1.65
   1 -25  -7   12.13    1.91
  -1 -25   7    7.79    1.81
  -1  25   7    9.80    1.83
  -1  25   7   11.12    1.81
  -1 -25   7    9.62    1.54
   1 -25  -6  110.30    5.53
   1  25  -6  112.67    4.43
   1  25  -6  115.12    5.29
   1 -25  -6  112.28    5.63
  -1 -25   6  121.23    5.77
  -1  25   6  112.25    5.37
  -1  25   6  112.14    5.50
  -1 -25   6  115.75    5.11
   1 -25  -5  151.27    6.76
   1  25  -5  135.25    6.66
   1  25  -5  135.90    6.12
   1 -25  -5  140.23    6.67
  -1 -25   5  150.95    5.39
  -1  25   5  138.89    6.22
  -1  25   5  138.98    6.28
  -1 -25   5  143.83    6.05
   1 -25  -4   36.05    2.06
   1  25  -4   39.50    3.06
   1  25  -4   38.49    2.68
   1 -25  -4   37.43    3.05
  -1 -25   4   36.20    2.72
  -1  25   4   39.88    1.94
  -1  25   4   40.81    2.93
  -1 -25   4   34.36    2.66
   1 -25  -3   68.44    2.96
   1  25  -3   74.05    4.13
   1  25  -3   74.55    4.00
   1 -25  -3   74.88    4.17
  -1 -25   3   70.32    3.99
  -1  25   3   74.77    2.99
  -1  25   3   79.61    4.12
  -1 -25   3   71.05    3.74
   1 -25  -2   40.25    2.93
   1  25  -2   36.67    3.00
   1  25  -2   35.53    2.71
   1 -25  -2   38.31    2.82
  -1 -25   2   41.83    2.76
  -1  25   2   35.57    2.88
  -1  25   2   38.47    2.88
  -1 -25   2   37.60    2.79
   1 -25  -1   25.42    2.40
   1  25  -1   25.46    2.34
   1  25  -1   24.12    2.40
   1 -25  -1   26.41    2.50
  -1 -25   1   26.80    2.48
  -1  25   1   26.82    2.42
  -1  25   1   24.43    1.63
  -1 -25   1   29.19    2.47
   1 -25   0   31.95    1.77
   1  25   0   32.19    2.63
   1  25   0   28.72    2.60
   1 -25   0   32.24    2.56
  -1 -25   0   29.07    2.60
  -1  25   0   31.03    2.51
  -1  25   0   29.31    2.59
  -1 -25   0   28.11    1.72
   1 -25   1   38.88    2.79
   1  25   1   41.93    2.90
   1  25   1   37.22    2.02
   1 -25   1   39.30    2.80
  -1 -25  -1   37.96    2.88
  -1  25  -1   39.31    2.82
  -1  25  -1   39.37    2.78
  -1 -25  -1   36.68    2.91
   1 -25   2    5.51    1.57
   1  25   2    5.95    0.97
   1  25   2    5.28    1.65
   1 -25   2    4.35    1.48
  -1 -25  -2    4.37    1.03
  -1  25  -2    5.85    1.70
  -1  25  -2    5.03    1.49
  -1 -25  -2    5.23    1.64
   1 -25   3   38.60    2.77
   1  25   3   39.71    2.87
   1  25   3   39.89    2.82
   1 -25   3   35.85    2.64
  -1 -25  -3   37.60    2.88
  -1  25  -3   40.60    2.95
  -1  25  -3   38.74    2.68
  -1 -25  -3   39.32    3.04
   1 -25   4   10.50    1.84
   1  25   4   11.92    1.89
   1  25   4   14.72    1.97
   1 -25   4   11.31    1.71
  -1 -25  -4   10.45    1.32
  -1  25  -4   15.06    2.15
  -1  25  -4   13.12    1.75
  -1 -25  -4   13.09    1.97
   1 -25   5   79.47    3.31
   1  25   5   77.86    4.24
   1  25   5   77.73    4.20
   1 -25   5   76.82    3.85
  -1 -25  -5   82.01    4.53
  -1  25  -5   78.73    3.40
  -1  25  -5   79.64    3.96
  -1 -25  -5   79.12    4.41
   1 -25   6   39.46    2.83
   1  25   6   38.66    2.85
   1  25   6   36.25    2.89
   1 -25   6   36.04    2.52
  -1 -25  -6   34.88    3.05
  -1  25  -6   37.24    2.99
  -1  25  -6   37.32    2.64
  -1 -25  -6   35.47    2.93
   1 -25   7  113.40    5.41
   1  25   7  108.99    4.22
   1  25   7  106.60    5.21
   1 -25   7  109.58    4.76
  -1  25  -7  115.83    5.91
  -1 -25  -7  106.53    5.74
  -1  25  -7  106.11    4.88
  -1 -25  -7  111.14    5.53
   1 -25   8   13.69    1.98
   1  25   8   10.76    2.02
   1  25   8   10.73    1.96
   1 -25   8   14.03    1.53
  -1  25  -8   11.51    2.24
  -1 -25  -8   13.57    2.12
  -1  25  -8   13.34    1.62
  -1 -25  -8   12.14    1.31
   1 -25   9   19.18    2.34
   1  25   9   19.76    2.25
   1  25   9   17.90    2.14
   1 -25   9   17.90    1.76
  -1  25  -9   18.94    2.50
  -1 -25  -9   16.61    2.56
  -1  25  -9   18.47    1.82
  -1 -25  -9   16.53    2.23
   1 -27  -7   24.52    2.65
   1  27  -7   27.37    2.92
   1  27  -7   25.00    2.40
   1 -27  -7   24.23    2.72
  -1 -27   7   23.10    2.67
  -1  27   7   25.51    1.69
  -1  27   7   24.38    1.81
  -1 -27   7   26.74    2.40
   1 -27  -6   55.10    3.90
   1  27  -6   61.44    2.99
   1  27  -6   60.18    3.62
   1 -27  -6   54.37    4.04
  -1 -27   6   60.26    3.84
  -1  27   6   63.39    3.80
  -1  27   6   62.35    3.76
  -1 -27   6   59.16    2.57
   1 -27  -5   48.91    2.49
   1  27  -5   49.09    3.63
   1  27  -5   51.20    3.35
   1 -27  -5   46.69    2.57
  -1 -27   5   50.91    3.58
  -1  27   5   51.78    3.48
  -1  27   5   50.75    3.34
  -1 -27   5   48.24    3.19
   1 -27  -4    2.46    1.61
   1  27  -4    2.12    1.76
   1  27  -4    2.21    1.45
   1 -27  -4    3.91    1.70
  -1 -27   4    2.25    1.59
  -1  27   4    2.72    1.51
  -1  27   4    0.84    1.55
  -1 -27   4    3.52    0.92
   1 -27  -3   26.01    2.53
   1  27  -3   23.64    1.77
   1  27  -3   22.87    2.39
   1 -27  -3   23.15    2.60
  -1 -27   3   22.03    2.45
  -1  27   3   24.75    2.54
  -1  27   3   24.25    2.52
  -1 -27   3   24.37    2.46
   1 -27  -2   29.27    2.72
   1  27  -2   32.63    2.05
   1  27  -2   30.97    2.59
   1 -27  -2   30.71    2.82
  -1 -27   2   29.41    2.83
  -1  27   2   28.58    2.78
  -1  27   2   32.60    2.77
  -1 -27   2   29.59    1.86
   1 -27  -1   12.82    2.15
   1  27  -1   13.23    1.38
   1  27  -1   12.59    2.04
   1 -27  -1   11.72    2.18
  -1 -27   1   13.85    1.31
  -1  27   1   11.35    1.32
  -1  27   1   10.82    2.05
  -1 -27   1   12.45    2.03
   1 -27   0    8.99    1.85
   1  27   0    9.93    1.92
   1  27   0    8.01    1.83
   1 -27   0    5.71    1.83
  -1 -27   0    7.44    1.91
  -1  27   0    7.27    1.85
  -1  27   0    9.23    1.83
  -1 -27   0    9.27    1.89
   1 -27   1   28.50    1.80
   1  27   1   25.14    2.77
   1  27   1   25.59    2.70
   1 -27   1   26.28    1.76
  -1 -27  -1   28.83    2.62
  -1  27  -1   25.81    2.74
  -1  27  -1   25.38    2.47
  -1 -27  -1   28.50    2.62
   1 -27   2    3.53    1.77
   1  27   2    5.32    1.85
   1  27   2    8.22    1.84
   1 -27   2    6.00    1.06
  -1 -27  -2    6.74    1.81
  -1  27  -2    5.72    1.89
  -1  27  -2    5.79    1.65
  -1 -27  -2    4.95    1.80
   1 -27   3   18.60    2.21
   1  27   3   20.07    2.25
   1  27   3   18.29    2.39
   1 -27   3   17.66    1.50
  -1 -27  -3   18.49    2.48
  -1  27  -3   18.57    2.44
  -1  27  -3   16.60    1.44
  -1 -27  -3   17.17    2.37
   1 -27   4   25.34    1.81
   1  27   4   22.05    2.60
   1  27   4   21.83    2.54
   1 -27   4   25.20    2.41
  -1 -27  -4   27.04    2.71
  -1  27  -4   23.76    2.77
  -1  27  -4   20.12    2.34
  -1 -27  -4   28.17    2.71
   1 -27   5    6.46    1.86
   1  27   5    8.93    1.94
   1  27   5    9.31    1.95
   1 -27   5    8.01    1.67
  -1 -27  -5    7.64    2.04
  -1  27  -5    9.09    1.33
  -1  27  -5    9.02    1.76
  -1 -27  -5    6.44    1.97
   1 -27   6   38.32    3.15
   1  27   6   33.48    2.97
   1  27   6   32.78    2.94
   1 -27   6   34.90    2.59
  -1 -27  -6   38.92    3.29
  -1  27  -6   32.88    3.31
  -1  27  -6   35.42    2.68
  -1 -27  -6   36.19    3.23
   1 -27   7    4.39    1.78
   1  27   7    3.13    1.13
   1  27   7    3.56    1.64
   1 -27   7    4.41    1.39
  -1 -27  -7    3.38    1.89
  -1  27  -7    4.04    1.93
  -1  27  -7    3.43    1.43
  -1 -27  -7    5.07    1.66
   1  29  -4    5.56    1.91
   1 -29  -4    3.39    1.86
  -1 -29   4    2.18    1.80
  -1  29   4    5.60    1.83
  -1 -29   4    4.13    1.68
   1 -29  -3   -0.68    1.52
   1  29  -3   -1.50    1.58
   1  29  -3    0.63    0.91
   1 -29  -3   -0.28    1.55
  -1 -29   3   -0.98    0.94
  -1  29   3   -2.80    1.51
  -1  29   3   -0.34    1.53
  -1 -29   3   -0.47    1.37
   1 -29  -2   16.01    2.32
   1  29  -2   10.59    1.43
   1  29  -2   12.45    2.25
   1 -29  -2   13.33    2.40
  -1 -29   2   15.61    2.29
  -1  29   2   11.83    1.45
  -1  29   2   14.70    2.34
  -1 -29   2   15.85    2.08
   1 -29  -1   25.30    2.77
   1  29  -1   24.03    1.92
   1  29  -1   21.90    2.70
   1 -29  -1   23.69    1.93
  -1 -29   1   23.30    2.76
  -1  29   1   24.19    2.81
  -1  29   1   23.38    1.80
  -1 -29   1   22.33    2.73
   1 -29   0   20.37    2.45
   1  29   0   15.90    1.72
   1  29   0   17.03    2.45
   1 -29   0   18.35    2.48
  -1 -29   0   16.35    2.38
  -1  29   0   15.63    2.54
  -1  29   0   18.86    1.59
  -1 -29   0   18.01    2.48
   1 -29   1   53.39    3.84
   1  29   1   52.90    3.85
   1  29   1   52.57    3.97
   1 -29   1   50.09    2.65
  -1 -29  -1   57.93    4.04
  -1  29  -1   55.26    3.95
  -1  29  -1   55.04    3.82
  -1 -29  -1   51.03    2.68
   1 -29   2   62.21    4.06
   1  29   2   60.43    4.35
   1  29   2   60.95    3.20
   1 -29   2   61.34    4.10
  -1 -29  -2   66.68    4.14
  -1  29  -2   61.53    4.22
  -1  29  -2   59.42    3.99
  -1 -29  -2   62.41    3.02
   1 -29   3    0.41    1.74
   1  29   3    5.20    1.68
   1  29   3    2.59    1.73
   1 -29   3    1.35    1.63
  -1 -29  -3    2.76    1.75
  -1  29  -3    2.65    1.88
  -1  29  -3    5.62    1.58
  -1 -29  -3    2.61    1.09
   2   0 -18    3.07    1.23
   2   0 -18    4.58    1.40
   2   0 -17    9.94    1.47
   2   0 -17    8.45    1.57
   2   0 -16   30.02    1.95
   2   0 -16   27.29    2.08
   2   0 -16   27.03    1.16
   2   0 -16   27.10    1.14
   2   0 -15   49.73    2.40
   2   0 -15   50.20    2.68
   2   0 -15   50.96    1.66
   2   0 -15   48.17    1.59
   2   0 -14   50.85    2.42
   2   0 -14   53.89    2.62
   2   0 -14   50.74    1.63
   2   0 -14   50.17    1.68
   2   0 -13 1753.21   92.76
   2   0 -13 1814.83   97.11
   2   0 -13 1884.22   91.28
   2   0 -13 1894.70   93.23
   2   0 -12 4319.48  309.48
   2   0 -12 3842.26  280.04
   2   0 -12 4169.34  285.86
   2   0 -12 4103.39  283.27
   2   0 -11 4880.63  374.57
   2   0 -11 4840.98  372.66
   2   0 -11 4851.94  354.73
   2   0 -11 4770.98  357.20
   2   0 -10 2245.24  119.73
   2   0 -10 2216.88  119.76
   2   0 -10 2188.90  111.28
   2   0 -10 2155.62  111.41
   2   0  -9    5.01    0.64
   2   0  -9    5.55    0.75
   2   0  -9    5.56    0.45
   2   0  -9    4.74    0.47
   2   0  -8  100.99    2.74
   2   0  -8  103.68    2.49
   2   0  -8  100.88    2.34
   2   0  -8  104.21    2.69
   2   0  -7    4.07    0.54
   2   0  -7    4.70    0.61
   2   0  -7    4.48    0.44
   2   0  -7    4.78    0.50
   2   0  -6 1669.44   76.34
   2   0  -6 1722.90   79.14
   2   0  -6 1777.26   79.25
   2   0  -6 1773.50   80.57
   2   0  -5  240.06    5.65
   2   0  -5  240.68    5.81
   2   0  -5  246.14    5.72
   2   0  -4   15.15    0.60
   2   0  -4   15.92    0.67
   2   0  -4   14.13    0.67
   2   0  -4   14.58    0.77
   2   0  -3    2.01    0.30
   2   0  -3    1.50    0.34
   2   0  -3    1.50    0.25
   2   0  -3    1.60    0.30
   2   0   1   64.14    1.37
  -2   0  -1   66.13    1.24
   2   0   2 2712.73  147.75
  -2   0  -2 2714.19  148.05
  -2   0  -2 2692.98  136.42
  -2   0  -3  279.55    7.25
  -2   0  -3  311.07    6.02
   2   0   4  233.89    6.29
  -2   0  -4  221.15    5.60
  -2   0  -4  244.94    4.30
  -2   0  -5  173.18    4.17
  -2   0  -5  169.34    4.27
  -2   0  -5  183.26    3.03
  -2   0  -6  216.51    6.63
  -2   0  -6  245.64    4.61
  -2   0  -6  252.13    4.79
  -2   0  -7  357.35   10.79
  -2   0  -7  363.51   11.56
  -2   0  -8   35.36    1.54
  -2   0  -8   38.48    1.32
  -2   0  -9   80.56    2.69
  -2   0  -9   78.33    2.92
  -2   0  -9   73.66    1.17
  -2   0  -9   74.59    1.15
  -2   0 -10   14.47    0.83
  -2   0 -10   12.94    1.37
  -2   0 -11  407.39   14.32
  -2   0 -11  406.04   14.82
  -2   0 -12  246.16    8.61
  -2   0 -12  238.53    9.03
  -2   0 -13   11.20    1.44
  -2   0 -13   12.05    1.61
  -2   0 -14  202.54    7.54
  -2   0 -14  196.29    7.90
  -2   0 -15    1.28    0.77
  -2   0 -15    2.40    1.34
  -2   0 -16    2.00    1.31
  -2   0 -16    2.99    1.45
  -2   0 -17    0.18    1.21
  -2   0 -17   -1.41    1.35
   2  -2 -18    9.57    1.54
   2   2 -18    9.14    1.51
   2  -2 -18    9.52    1.64
   2   2 -18    8.69    1.12
   2  -2 -17   14.82    1.61
   2   2 -17   11.34    1.60
   2  -2 -17   13.92    1.75
   2   2 -17   11.66    1.73
   2  -2 -16   45.30    2.42
   2   2 -16   50.48    2.50
   2  -2 -16   43.33    2.53
   2   2 -16   48.74    2.64
   2   2 -16   45.13    1.43
   2  -2 -16   43.33    1.60
   2   2 -16   44.24    1.42
   2  -2 -16   44.30    1.63
   2  -2 -15   53.16    2.43
   2   2 -15   48.20    1.84
   2  -2 -15   52.99    2.65
   2   2 -15   46.04    1.94
   2  -2 -15   51.81    1.78
   2   2 -15   45.10    1.53
   2  -2 -15   53.05    1.81
   2  -2 -14   43.91    2.15
   2   2 -14   47.25    2.16
   2  -2 -14   41.58    2.32
   2   2 -14   46.81    1.79
   2   2 -14   45.64    1.43
   2  -2 -14   40.74    1.56
   2   2 -14   43.66    1.44
   2  -2 -14   39.85    1.59
   2  -2 -13  212.93    7.21
   2   2 -13  230.81    7.67
   2  -2 -13  215.37    7.58
   2   2 -13  238.60    8.06
   2   2 -13  235.25    6.22
   2  -2 -13  219.14    6.22
   2   2 -13  220.61    5.64
   2  -2 -13  222.00    6.42
   2  -2 -12   86.51    3.07
   2   2 -12   84.09    3.14
   2  -2 -12   86.74    3.31
   2   2 -12   84.06    3.30
   2   2 -12   81.03    2.03
   2  -2 -12   84.14    2.21
   2   2 -12   83.11    2.14
   2  -2 -12   87.39    2.34
   2  -2 -11   41.30    1.65
   2   2 -11   35.84    1.64
   2  -2 -11   41.94    1.78
   2   2 -11   34.18    1.72
   2   2 -11   34.57    1.02
   2   2 -11   33.75    1.04
   2  -2 -10  117.81    3.27
   2   2 -10  101.66    3.08
   2  -2 -10  113.40    3.45
   2   2 -10   99.05    2.76
   2   2 -10  105.37    2.66
   2  -2 -10  108.48    2.84
   2   2 -10   98.94    2.38
   2  -2 -10  107.88    2.70
   2   2  -9   73.32    2.24
   2  -2  -9   82.73    2.42
   2   2  -9   70.10    2.30
   2   2  -9   70.68    1.71
   2  -2  -9   78.73    1.84
   2   2  -9   71.95    1.71
   2   2  -8  180.94    4.81
   2  -2  -8  173.13    4.78
   2   2  -8  172.97    4.81
   2   2  -8  181.56    4.19
   2  -2  -8  166.37    4.07
   2   2  -8  170.40    4.06
  -2   2   8  170.82    4.69
  -2   2   8  173.96    4.21
   2   2  -7  199.79    5.21
   2  -2  -7  199.01    5.22
   2   2  -7  200.36    5.35
   2   2  -7  198.28    4.61
   2  -2  -7  199.43    4.80
   2   2  -7  204.23    4.86
  -2   2   7  200.75    5.26
  -2   2   7  197.43    4.81
   2   2  -6 2040.25   99.59
   2  -2  -6 2025.33   99.29
   2  -2  -6 2000.35   96.98
   2   2  -6 2028.42   97.58
  -2  -2   6 2105.85  102.61
  -2   2   6 1935.26   94.51
  -2   2   6 2008.72   98.00
  -2  -2   6 1979.00   94.95
   2   2  -5   25.56    0.84
   2  -2  -5   29.78    0.90
   2  -2  -5   29.82    0.83
   2   2  -5   24.80    0.78
  -2  -2   5   29.97    0.99
  -2   2   5   25.28    0.88
  -2   2   5   25.32    0.90
   2   2  -4 1163.65   44.08
   2  -2  -4 1130.00   43.38
   2  -2  -4 1181.77   44.34
   2   2  -4 1263.02   47.87
  -2  -2   4 1202.31   44.89
  -2   2   4 1186.38   44.51
  -2   2   4 1186.92   45.74
  -2  -2   4 1180.53   44.80
   2   2  -3   43.91    1.23
   2  -2  -3   49.25    1.20
   2  -2  -3   46.84    1.48
   2   2  -3   45.51    1.08
  -2   2   3   44.24    1.13
  -2   2   3   43.70    1.49
  -2  -2   3   49.05    1.36
   2   2  -2 2781.12  148.91
   2  -2  -2 2975.63  158.28
   2  -2  -2 2884.31  157.59
   2   2  -2 3098.39  168.89
  -2  -2   2 2891.56  155.71
  -2   2   2 2670.59  141.78
  -2   2   2 2887.48  158.55
   2  -2   1   47.64    1.25
   2   2   1   47.56    1.25
   2  -2   1   45.58    0.81
   2   2   1   47.02    1.11
  -2  -2  -1   47.86    1.34
  -2   2  -1   48.54    0.93
  -2  -2  -1   45.94    1.01
   2  -2   2  136.05    3.60
   2   2   2  137.52    3.05
  -2   2  -2  143.66    3.58
  -2  -2  -2  132.34    3.09
  -2  -2  -2  143.37    3.29
   2  -2   3  988.44   35.79
   2   2   3  940.56   34.34
   2   2   3  967.45   32.13
  -2   2  -3  989.50   34.83
  -2  -2  -3  927.48   34.20
  -2   2  -3  978.78   30.34
  -2  -2  -3  925.69   30.78
   2   2   4   79.90    2.28
   2   2   4   81.03    1.60
  -2   2  -4   82.90    2.29
  -2  -2  -4   85.82    2.56
  -2   2  -4   86.48    2.55
  -2  -2  -4   77.30    1.52
   2   2   5 5513.40  420.13
   2   2   5 5125.19  373.17
  -2   2  -5 5352.76  406.01
  -2  -2  -5 5379.12  410.22
  -2   2  -5 5167.29  397.49
  -2  -2  -5 5044.73  371.18
   2   2   6   34.27    1.55
   2   2   6   34.63    0.78
  -2   2  -6   36.05    1.09
  -2  -2  -6   40.71    1.73
  -2   2  -6   37.65    1.63
  -2  -2  -6   37.95    0.85
   2   2   7  220.82    6.44
   2   2   7  226.20    4.75
  -2   2  -7  221.92    6.39
  -2  -2  -7  200.79    6.33
  -2   2  -7  220.70    6.69
  -2  -2  -7  202.88    4.41
   2   2   8   42.01    1.83
   2   2   8   43.69    0.89
  -2   2  -8   44.68    1.76
  -2   2  -8   43.88    1.44
  -2   2  -9   80.61    2.78
  -2  -2  -9   72.81    2.91
  -2   2  -9   81.49    2.92
  -2  -2 -10   46.43    2.06
  -2   2 -10   38.29    2.02
  -2  -2 -10   48.27    2.28
  -2   2 -10   41.42    2.17
  -2  -2 -10   46.72    1.00
  -2  -2 -11  640.91   25.15
  -2   2 -11  627.51   24.97
  -2  -2 -11  656.67   26.53
  -2   2 -11  651.41   26.31
  -2  -2 -11  733.10   21.80
  -2  -2 -11  752.79   22.52
  -2  -2 -12  183.05    6.33
  -2   2 -12  173.82    6.36
  -2  -2 -12  180.02    6.80
  -2   2 -12  174.31    5.73
  -2  -2 -12  166.04    3.56
  -2  -2 -12  183.60    3.77
  -2  -2 -13   53.35    2.57
  -2   2 -13   47.03    1.86
  -2  -2 -13   53.00    2.85
  -2   2 -13   44.88    1.94
  -2  -2 -13   46.33    0.84
  -2  -2 -13   47.02    0.82
  -2  -2 -14    3.42    1.11
  -2   2 -14    2.01    1.16
  -2  -2 -14    1.17    1.26
  -2   2 -14    0.70    1.28
  -2  -2 -15    9.56    1.59
  -2   2 -15   13.01    1.67
  -2  -2 -15   10.40    1.76
  -2   2 -15   12.50    1.75
  -2  -2 -16   27.64    2.26
  -2   2 -16   28.55    1.66
  -2  -2 -16   25.88    2.52
  -2   2 -16   26.10    2.53
  -2  -2 -17    2.23    1.36
  -2   2 -17    1.05    1.42
  -2  -2 -17    0.33    1.48
  -2   2 -17    3.31    1.53
   2  -4 -18   10.88    1.53
   2   4 -18    8.41    1.63
   2  -4 -18    9.25    1.69
   2   4 -18    7.94    1.68
   2  -4 -17   18.37    1.74
   2   4 -17   19.69    1.76
   2  -4 -17   18.38    1.96
   2   4 -17   19.41    1.94
   2  -4 -17   15.50    1.12
   2  -4 -17   15.15    0.89
   2  -4 -16   38.36    2.18
   2   4 -16   38.74    2.30
   2  -4 -16   34.64    2.35
   2   4 -16   34.30    2.32
   2   4 -16   35.70    1.18
   2  -4 -16   36.90    1.59
   2   4 -16   34.24    1.19
   2  -4 -16   33.16    1.57
   2  -4 -15   79.03    3.25
   2   4 -15   81.83    3.40
   2  -4 -15   78.20    3.53
   2   4 -15   82.68    3.62
   2   4 -15   77.40    2.14
   2  -4 -15   83.01    2.69
   2   4 -15   80.62    2.22
   2  -4 -15   80.09    2.34
   2   4 -14   39.36    2.19
   2  -4 -14   45.19    2.31
   2   4 -14   37.98    2.30
   2   4 -14   38.96    1.30
   2  -4 -14   45.14    1.45
   2   4 -14   39.34    1.37
   2  -4 -13   72.26    2.76
   2   4 -13   71.32    2.86
   2  -4 -13   68.65    2.30
   2   4 -13   67.17    2.37
   2   4 -13   66.91    1.92
   2  -4 -13   68.43    1.99
   2   4 -13   67.63    2.01
   2  -4 -13   68.58    2.44
   2  -4 -12  277.46    8.72
   2   4 -12  266.65    8.77
   2  -4 -12  252.13    8.57
   2   4 -12  263.53    8.88
   2   4 -12  269.25    6.89
   2  -4 -12  254.65    7.09
   2   4 -12  269.11    7.31
   2  -4 -12  259.17    7.47
   2   4 -11   39.71    1.69
   2  -4 -11   33.09    1.73
   2   4 -11   36.26    1.79
   2   4 -11   39.14    1.27
   2  -4 -11   32.76    1.41
   2   4 -11   38.91    1.28
  -2   4  11   38.62    1.74
  -2   4  11   37.16    1.22
   2   4 -10   77.06    2.53
   2  -4 -10   74.24    2.56
   2   4 -10   76.77    2.64
   2   4 -10   78.79    2.01
   2  -4 -10   74.16    1.95
   2   4 -10   75.97    2.03
  -2   4  10   80.31    2.53
  -2   4  10   78.97    2.31
   2   4  -9   58.11    1.57
   2  -4  -9   55.29    1.96
   2   4  -9   61.92    2.09
   2   4  -9   59.00    1.42
   2   4  -9   59.00    1.62
  -2   4   9   58.88    1.57
  -2   4   9   60.30    1.63
   2   4  -8  139.74    3.92
   2  -4  -8  147.51    4.01
   2  -4  -8  142.66    3.81
   2   4  -8  138.42    3.27
  -2  -4   8  153.58    4.10
  -2   4   8  138.01    3.85
  -2   4   8  142.00    3.58
  -2  -4   8  150.25    3.73
   2   4  -7  886.06   31.47
   2  -4  -7  764.22   27.81
   2  -4  -7  821.90   28.71
   2   4  -7  852.07   29.04
  -2  -4   7  843.63   30.41
  -2   4   7  810.65   29.23
  -2   4   7  792.61   28.21
  -2  -4   7  881.64   29.90
   2   4  -6  246.89    6.49
   2  -4  -6  237.40    6.27
   2  -4  -6  236.18    6.02
   2   4  -6  255.44    6.41
  -2  -4   6  237.67    6.39
  -2   4   6  255.03    6.55
  -2   4   6  235.87    6.14
  -2  -4   6  260.76    6.27
   2   4  -5  259.15    6.49
   2  -4  -5  247.49    6.17
   2  -4  -5  237.69    5.98
   2   4  -5  237.63    5.74
  -2  -4   5  247.69    6.37
  -2   4   5  248.38    5.79
  -2   4   5  231.41    6.07
  -2  -4   5  265.64    6.32
   2   4  -4  978.95   33.70
   2  -4  -4  850.76   29.67
   2  -4  -4  805.65   28.63
   2   4  -4  964.24   33.17
  -2  -4   4  879.95   30.93
  -2   4   4  945.30   32.12
  -2   4   4  946.59   33.04
  -2  -4   4  868.01   29.88
   2   4  -3  389.87   10.44
   2  -4  -3  357.68    9.57
   2  -4  -3  413.13   11.30
   2   4  -3  388.07    9.93
  -2  -4   3  346.33    9.43
  -2   4   3  368.79    9.50
  -2   4   3  380.06   10.59
   2  -4  -2  190.76    4.71
   2  -4  -2  181.98    4.18
  -2  -4   2  173.95    4.59
  -2   4   2  197.68    4.60
  -2  -4   2  180.29    4.67
   2   4  -1  186.52    4.64
   2  -4  -1  186.51    4.63
   2   4  -1  183.71    4.91
  -2  -4   1  187.13    4.77
  -2   4   1  188.16    4.40
  -2   4   1  175.57    4.67
  -2  -4   1  186.30    4.68
   2  -4   0 5584.09  418.14
   2   4   0 5486.04  410.66
   2  -4   0 5578.85  417.47
   2   4   0 5379.51  405.00
  -2   4   0 5238.78  391.41
  -2  -4   0 5273.01  396.26
  -2   4   0 5453.08  406.68
  -2  -4   0 5351.03  400.82
   2  -4   1 3787.03  242.59
   2   4   1 3948.05  250.66
   2  -4   1 3732.44  235.39
   2   4   1 3870.34  247.39
  -2   4  -1 3780.45  240.27
  -2  -4  -1 3837.95  244.35
  -2   4  -1 3810.23  241.17
  -2  -4  -1 3931.10  250.41
   2  -4   2 1055.02   40.29
   2   4   2 1118.63   41.30
   2  -4   2 1117.23   40.20
   2   4   2 1101.89   40.72
  -2   4  -2 1060.51   40.36
  -2  -4  -2 1068.50   41.22
  -2   4  -2 1119.51   39.96
  -2  -4  -2 1128.85   41.64
   2  -4   3   21.15    0.60
  -2   4  -3   17.44    0.97
  -2  -4  -3   21.36    1.09
  -2  -4  -3   20.91    0.73
   2  -4   4  177.03    4.71
   2   4   4  176.03    4.77
   2   4   4  168.23    3.80
  -2   4  -4  172.07    4.58
  -2  -4  -4  178.39    4.87
  -2   4  -4  187.03    3.63
  -2  -4  -4  170.40    3.80
   2  -4   5 2067.84  103.74
   2   4   5 2136.87  107.85
   2   4   5 2019.05   97.47
   2  -4   5 2063.86   94.08
  -2   4  -5 2152.86  108.41
  -2  -4  -5 2025.16  103.40
  -2   4  -5 2023.02   92.91
  -2  -4  -5 2065.49   99.93
   2  -4   6  219.72    5.94
   2   4   6  242.98    6.99
   2   4   6  235.73    5.42
  -2   4  -6  238.78    6.74
  -2  -4  -6  231.53    7.02
  -2  -4  -6  223.66    5.55
   2   4   7 1063.55   42.65
   2   4   7 1084.77   39.88
  -2   4  -7 1092.97   44.42
  -2  -4  -7 1130.50   46.46
  -2   4  -7  952.14   40.61
  -2   4  -7 1127.33   37.84
  -2   4  -7 1128.73   37.77
  -2  -4  -7 1088.96   40.28
   2   4   8  164.03    5.05
   2   4   8  164.54    3.79
  -2   4  -8  175.21    5.18
  -2   4  -8  171.82    5.32
  -2   4  -8  159.42    2.67
  -2  -4  -8  177.63    4.04
   2   4   9  155.19    4.97
   2   4   9  158.04    3.58
  -2   4  -9  164.12    4.44
  -2  -4  -9  152.05    4.36
  -2   4  -9  156.98    5.19
  -2  -4  -9  145.52    3.43
   2   4  10   98.16    3.50
   2   4  10   91.16    2.11
  -2   4 -10   96.30    3.36
  -2  -4 -10   87.20    3.51
  -2   4 -10   92.71    2.92
   2   4  11   87.83    3.45
   2   4  11   78.38    1.84
  -2   4 -11   75.55    3.17
  -2  -4 -11   81.63    3.52
  -2   4 -11   71.42    3.50
  -2  -4 -11   80.74    1.99
  -2  -4 -12   71.35    3.15
  -2   4 -12   81.23    3.35
  -2  -4 -12   72.67    3.44
  -2   4 -12   81.30    3.56
  -2  -4 -12   70.23    1.78
  -2  -4 -12   69.84    1.74
  -2  -4 -13  139.29    5.25
  -2   4 -13  145.91    5.57
  -2  -4 -13  143.16    5.70
  -2   4 -13  141.44    4.79
  -2  -4 -13  136.48    3.22
  -2  -4 -14   13.95    1.54
  -2   4 -14   12.36    1.61
  -2  -4 -14   13.80    1.76
  -2   4 -14   12.10    1.75
  -2  -4 -14   11.37    0.51
  -2  -4 -14   11.68    0.48
  -2  -4 -15   26.41    2.04
  -2   4 -15   22.34    2.12
  -2  -4 -15   27.42    2.37
  -2   4 -15   22.46    2.33
  -2  -4 -16   22.00    2.00
  -2   4 -16   21.63    2.13
  -2  -4 -16   18.57    2.25
  -2   4 -16   15.48    2.23
  -2  -4 -17   26.93    2.55
  -2   4 -17   32.42    2.61
  -2  -4 -17   28.21    2.86
  -2   4 -17   29.80    2.84
   2  -6 -17   10.01    1.46
   2   6 -17    7.24    1.53
   2  -6 -17    8.83    1.59
   2   6 -17    6.70    1.62
   2  -6 -17    8.44    0.78
   2  -6 -17    6.13    1.04
   2  -6 -16   44.36    2.41
   2   6 -16   37.63    2.51
   2  -6 -16   40.66    2.61
   2   6 -16   41.42    2.64
   2  -6 -16   42.59    1.92
   2  -6 -16   40.12    1.87
   2  -6 -15   54.56    2.49
   2   6 -15   51.82    2.70
   2  -6 -15   53.46    2.76
   2   6 -15   50.65    2.81
   2   6 -15   51.84    1.36
   2  -6 -15   53.26    1.83
   2   6 -15   50.76    1.63
   2  -6 -15   55.26    1.90
   2  -6 -14   45.93    2.18
   2   6 -14   42.09    1.69
   2  -6 -14   43.11    2.37
   2   6 -14   43.99    2.37
   2   6 -14   42.82    1.40
   2  -6 -14   41.12    1.51
   2   6 -14   41.98    1.44
   2  -6 -14   43.94    1.58
   2   6 -13   36.84    2.02
   2  -6 -13   43.69    2.19
   2   6 -13   36.40    2.20
   2   6 -13   37.94    1.32
   2  -6 -13   42.93    1.80
   2   6 -13   36.95    1.39
  -2   6  13   38.28    2.11
  -2   6  13   39.60    1.74
   2   6 -12  186.25    6.21
   2  -6 -12  175.81    6.05
   2   6 -12  178.59    6.22
   2   6 -12  184.09    4.77
   2  -6 -12  178.29    4.97
   2   6 -12  183.43    4.96
  -2   6  12  181.85    6.00
  -2   6  12  177.50    4.99
   2   6 -11  280.92    8.97
   2  -6 -11  280.43    9.04
   2   6 -11  284.08    9.22
   2   6 -11  275.09    7.23
   2  -6 -11  263.24    7.62
   2   6 -11  279.26    7.70
  -2   6  11  274.89    8.84
  -2   6  11  283.53    8.06
   2   6 -10    5.50    0.88
   2  -6 -10    6.54    0.90
   2  -6 -10    6.82    0.62
   2   6 -10    6.81    0.68
  -2  -6  10    6.42    0.84
  -2   6  10    6.31    0.83
  -2   6  10    6.54    0.64
  -2  -6  10    5.55    0.52
   2   6  -9  213.37    6.18
   2  -6  -9  197.04    5.86
   2  -6  -9  201.52    5.36
   2   6  -9  219.74    5.33
  -2  -6   9  195.51    5.79
  -2   6   9  218.95    6.15
  -2   6   9  210.56    5.59
  -2  -6   9  198.81    5.29
   2   6  -8  157.85    4.50
   2  -6  -8  169.42    4.79
   2  -6  -8  172.86    4.42
   2   6  -8  151.55    3.74
  -2  -6   8  176.85    4.85
  -2   6   8  150.35    4.27
  -2   6   8  154.92    4.09
  -2  -6   8  169.73    4.30
   2   6  -7 1687.79   81.06
   2  -6  -7 1744.01   83.26
   2  -6  -7 1723.67   81.79
   2   6  -7 1725.65   80.15
  -2  -6   7 1731.55   82.82
  -2   6   7 1810.01   84.75
  -2   6   7 1744.51   82.91
  -2  -6   7 1877.24   87.51
   2   6  -6 3058.50  179.58
   2  -6  -6 2892.10  170.40
   2  -6  -6 3056.59  178.29
   2   6  -6 2997.99  173.59
  -2  -6   6 2865.82  168.38
  -2   6   6 2835.73  166.48
  -2   6   6 2900.37  170.65
  -2  -6   6 2992.62  173.25
   2   6  -5   23.07    1.04
   2  -6  -5   22.50    1.01
   2  -6  -5   21.88    0.99
   2   6  -5   23.62    0.92
  -2  -6   5   19.99    0.97
  -2   6   5   23.39    0.94
  -2   6   5   24.85    1.05
  -2  -6   5   20.22    0.85
   2   6  -4  100.05    2.52
   2  -6  -4   85.90    2.30
   2  -6  -4   87.40    2.44
  -2   6   4   99.04    2.33
  -2   6   4  100.39    2.60
  -2  -6   4   87.69    2.17
   2   6  -3  699.03   23.42
   2  -6  -3  767.10   25.22
   2  -6  -3  754.41   24.51
   2   6  -3  721.52   24.30
  -2  -6   3  739.30   24.74
  -2   6   3  788.25   25.40
  -2   6   3  768.31   25.75
  -2  -6   3  753.34   24.12
   2   6  -2   31.92    1.24
   2  -6  -2   36.52    1.28
   2  -6  -2   36.09    1.31
   2   6  -2   32.51    1.38
  -2  -6   2   35.23    1.30
  -2   6   2   31.39    0.94
  -2  -6   2   35.86    1.25
   2   6  -1  320.05    8.76
   2  -6  -1  316.23    8.10
   2   6  -1  340.30    9.53
  -2  -6   1  333.19    8.38
  -2   6   1  334.70    8.20
  -2   6   1  318.88    8.23
  -2  -6   1  354.28    9.51
   2  -6   0 4335.82  295.06
   2   6   0 4171.98  284.30
   2  -6   0 4365.62  297.90
   2   6   0 4251.52  290.43
  -2   6   0 4258.40  287.80
  -2  -6   0 4476.63  304.26
  -2   6   0 4373.77  297.43
  -2  -6   0 4258.56  290.31
   2  -6   1   51.16    1.57
   2   6   1   44.56    1.13
   2   6   1   47.84    1.62
  -2   6  -1   47.05    1.51
  -2  -6  -1   51.25    1.65
  -2   6  -1   46.15    1.43
  -2  -6  -1   47.18    1.60
   2  -6   2 1900.29   90.05
   2   6   2 1864.98   87.82
   2  -6   2 1902.30   86.67
   2   6   2 1736.66   81.86
  -2   6  -2 1906.96   89.52
  -2  -6  -2 1880.97   87.68
  -2   6  -2 1840.14   84.54
  -2  -6  -2 1822.59   85.06
   2  -6   3    3.91    0.68
   2   6   3    4.46    0.65
   2   6   3    4.29    0.58
   2  -6   3    4.00    0.52
  -2   6  -3    3.53    0.69
  -2  -6  -3    4.00    0.46
  -2   6  -3    4.16    0.42
  -2  -6  -3    4.63    0.53
   2  -6   4  275.68    7.41
   2   6   4  296.45    7.72
   2  -6   4  298.70    6.93
  -2   6  -4  298.78    8.40
  -2  -6  -4  277.23    8.11
  -2  -6  -4  308.90    7.86
   2  -6   5   81.73    2.55
   2   6   5   71.53    1.92
   2   6   5   69.99    1.90
   2  -6   5   75.92    1.70
  -2   6  -5   78.40    2.54
  -2  -6  -5   83.31    2.72
  -2   6  -5   71.91    1.72
  -2  -6  -5   76.05    2.00
   2  -6   6  360.39   11.30
   2   6   6  360.84   11.20
   2   6   6  380.64   10.32
  -2   6  -6  355.25   10.32
  -2  -6  -6  360.76   11.54
  -2  -6  -6  383.40   10.42
   2  -6   7   85.07    2.78
   2   6   7   81.52    2.70
   2  -6   7   85.69    1.65
  -2   6  -7   81.34    2.76
  -2  -6  -7   83.78    2.86
  -2   6  -7   79.97    1.62
  -2  -6  -7   78.75    1.99
   2   6   8   10.74    1.09
   2   6   8   11.20    0.70
  -2   6  -8   11.31    1.07
  -2   6  -8   10.70    0.43
   2   6   9    9.65    1.09
   2   6   9    9.62    0.68
  -2   6  -9   10.59    0.73
  -2  -6  -9    8.25    1.15
  -2   6  -9    9.21    1.22
  -2   6  -9    9.12    0.27
  -2   6  -9    8.89    0.30
   2   6  10   47.00    2.19
   2   6  10   47.18    1.25
  -2   6 -10   46.02    2.21
  -2  -6 -10   49.61    2.34
  -2   6 -10   47.32    2.32
  -2   6 -10   44.88    0.70
  -2  -6 -10   44.75    1.28
   2   6  11   25.98    1.83
   2   6  11   26.72    0.86
  -2   6 -11   27.77    1.84
  -2  -6 -11   22.74    1.99
  -2   6 -11   27.15    1.95
  -2  -6 -11   23.97    0.90
   2   6  12  135.13    5.28
   2   6  12  137.72    3.56
  -2   6 -12  137.54    4.30
  -2  -6 -12  132.57    4.44
  -2   6 -12  136.74    4.49
  -2  -6 -12  125.45    3.48
   2   6  13   63.56    3.06
   2   6  13   57.62    1.68
  -2   6 -13   62.68    3.11
  -2  -6 -13   62.49    3.35
  -2   6 -13   58.00    3.26
  -2  -6 -13   60.07    1.86
  -2  -6 -14   17.26    1.72
  -2   6 -14   17.82    1.84
  -2  -6 -14   16.28    1.93
  -2   6 -14   15.69    1.92
  -2  -6 -14   14.42    0.78
  -2  -6 -15   47.17    2.68
  -2   6 -15   40.78    2.78
  -2  -6 -15   44.51    3.06
  -2   6 -15   38.43    2.86
  -2  -6 -16   25.91    2.29
  -2   6 -16   26.98    2.45
  -2  -6 -16   23.57    2.50
  -2   6 -16   24.28    2.60
   2  -8 -17   50.66    2.86
   2   8 -17   56.15    3.07
   2  -8 -17   47.30    3.03
   2   8 -17   50.74    3.24
   2  -8 -17   46.38    1.97
   2  -8 -17   44.46    1.91
   2  -8 -16   37.29    2.24
   2   8 -16   39.98    2.52
   2  -8 -16   35.29    2.51
   2   8 -16   37.20    2.58
   2  -8 -16   34.52    2.01
   2  -8 -16   34.09    1.62
   2   8 -15    3.13    1.18
   2  -8 -15    2.36    1.23
   2   8 -15    2.61    1.24
   2   8 -15    3.31    0.56
   2  -8 -15    2.75    0.72
   2   8 -15    3.59    0.62
  -2   8  15    3.73    1.19
  -2   8  15    3.40    0.67
   2   8 -14   46.34    2.48
   2  -8 -14   49.08    2.59
   2   8 -14   45.10    2.58
   2   8 -14   45.63    1.58
   2  -8 -14   49.33    1.83
   2   8 -14   43.03    1.60
  -2   8  14   45.59    2.49
  -2   8  14   44.87    2.06
   2   8 -13   25.38    1.80
   2  -8 -13   20.30    1.79
   2   8 -13   23.43    1.83
   2   8 -13   25.57    1.09
   2  -8 -13   21.02    1.20
   2   8 -13   24.76    1.17
  -2   8  13   23.24    1.68
  -2   8  13   25.46    1.24
   2   8 -12   53.24    2.44
   2  -8 -12   48.34    1.82
   2  -8 -12   48.79    1.86
   2   8 -12   53.06    1.81
  -2   8  12   50.11    2.28
  -2   8  12   54.22    1.86
  -2  -8  12   51.46    1.53
   2   8 -11  195.56    6.52
   2  -8 -11  198.16    6.56
   2  -8 -11  190.33    5.58
   2   8 -11  191.10    5.02
  -2  -8  11  193.00    6.38
  -2   8  11  188.83    6.16
  -2   8  11  196.85    5.67
  -2  -8  11  197.91    5.64
   2   8 -10   40.06    1.77
   2  -8 -10   36.11    1.74
   2  -8 -10   34.60    1.44
   2   8 -10   40.58    1.27
  -2  -8  10   34.93    1.70
  -2   8  10   41.26    1.70
  -2   8  10   40.45    1.46
  -2  -8  10   37.71    1.45
   2   8  -9   11.67    0.98
   2  -8  -9    9.02    0.95
   2  -8  -9    8.17    0.74
   2   8  -9   10.96    0.65
  -2  -8   9    8.33    0.94
  -2   8   9    9.86    0.87
  -2   8   9   10.13    0.81
  -2  -8   9    8.21    0.59
   2   8  -8  154.37    4.51
   2  -8  -8  147.29    4.36
   2  -8  -8  142.75    4.02
   2   8  -8  154.90    3.93
  -2  -8   8  151.64    4.41
  -2   8   8  165.17    4.59
  -2   8   8  151.95    4.21
  -2  -8   8  148.44    3.79
   2   8  -7   64.67    2.17
   2   8  -7   63.30    1.86
  -2   8   7   62.45    1.97
  -2   8   7   62.25    2.00
   2   8  -6   24.67    1.24
   2  -8  -6   19.16    1.18
  -2  -8   6   19.27    1.14
  -2   8   6   22.98    1.10
  -2   8   6   22.93    1.13
  -2  -8   6   19.28    0.93
   2   8  -5 1874.86   92.25
   2  -8  -5 1864.29   92.11
   2  -8  -5 2007.07   97.24
   2   8  -5 1881.58   92.28
  -2  -8   5 2008.56   98.55
  -2   8   5 1917.57   93.54
  -2   8   5 1902.38   93.98
  -2  -8   5 1905.60   92.70
   2   8  -4  442.21   13.16
   2  -8  -4  394.63   12.07
   2  -8  -4  429.66   13.00
   2   8  -4  455.54   13.38
  -2  -8   4  436.60   13.09
  -2   8   4  471.96   13.61
  -2   8   4  466.01   13.95
  -2  -8   4  423.90   12.48
   2   8  -3  209.39    5.01
   2  -8  -3  207.31    5.43
   2  -8  -3  214.76    5.70
   2   8  -3  215.82    5.73
  -2  -8   3  204.64    5.53
  -2   8   3  216.14    5.49
  -2   8   3  214.74    5.24
  -2  -8   3  201.25    5.34
   2   8  -2  807.01   27.43
   2  -8  -2  732.81   25.29
   2  -8  -2  816.99   27.97
   2   8  -2  763.55   25.77
  -2  -8   2  782.07   26.07
  -2   8   2  773.21   25.47
  -2   8   2  717.23   25.24
  -2  -8   2  814.85   27.63
   2  -8  -1 1634.35   74.13
   2   8  -1 1602.17   72.54
   2  -8  -1 1628.76   74.03
   2   8  -1 1678.00   75.21
  -2  -8   1 1612.55   72.35
  -2   8   1 1652.55   74.41
  -2   8   1 1739.65   77.51
  -2  -8   1 1749.50   78.59
   2  -8   0  344.90    9.14
   2   8   0  369.54    9.66
   2  -8   0  359.87    9.99
   2   8   0  364.26   10.31
  -2   8   0  362.30    9.96
  -2  -8   0  352.18   10.06
  -2   8   0  334.55    9.66
  -2  -8   0  350.95    9.83
   2  -8   1  569.79   17.99
   2   8   1  600.33   18.61
   2  -8   1  589.52   17.93
   2   8   1  553.03   17.51
  -2   8  -1  572.03   17.84
  -2  -8  -1  529.10   16.99
  -2   8  -1  527.94   16.64
  -2  -8  -1  586.63   17.54
   2  -8   2  329.16    9.45
   2   8   2  327.28    9.33
   2   8   2  366.16   10.06
   2  -8   2  351.82    9.25
  -2   8  -2  318.50    9.15
  -2  -8  -2  331.58    8.89
  -2  -8  -2  320.89    9.08
   2   8   3   31.10    1.32
   2   8   3   31.63    1.26
  -2   8  -3   28.41    0.90
  -2  -8  -3   25.97    1.34
  -2   8  -3   29.58    0.99
   2  -8   4  203.52    5.13
   2   8   4  176.06    4.56
   2  -8   4  190.03    4.60
  -2   8  -4  180.15    4.71
  -2  -8  -4  194.73    5.14
  -2  -8  -4  196.09    5.20
   2  -8   5 1284.05   56.73
   2   8   5 1466.01   63.08
   2   8   5 1272.25   54.72
   2  -8   5 1303.93   53.03
  -2   8  -5 1368.54   58.42
  -2  -8  -5 1310.81   58.26
  -2   8  -5 1364.03   55.36
  -2  -8  -5 1304.84   55.52
   2  -8   6 1356.67   59.82
   2   8   6 1326.17   58.02
   2   8   6 1244.93   53.41
   2  -8   6 1277.11   51.97
  -2   8  -6 1398.18   60.95
  -2   8  -6 1323.23   53.04
  -2  -8  -6 1271.37   53.83
   2   8   7   41.06    1.81
   2   8   7   41.02    1.33
  -2   8  -7   42.14    1.40
  -2   8  -7   41.88    1.00
   2  -8   8  144.85    4.77
   2   8   8  159.87    4.37
   2   8   8  161.41    4.08
   2  -8   8  143.24    3.26
  -2   8  -8  160.43    4.97
  -2  -8  -8  148.50    4.97
  -2   8  -8  157.11    3.33
  -2  -8  -8  148.08    4.28
   2  -8   9   43.81    1.54
   2   8   9   42.57    2.05
   2   8   9   39.87    1.51
   2  -8   9   43.88    1.04
  -2   8  -9   40.02    2.04
  -2  -8  -9   46.86    2.23
  -2   8  -9   39.35    1.15
  -2  -8  -9   43.19    1.41
   2  -8  10    2.43    0.92
   2   8  10    0.96    0.94
   2   8  10    1.40    0.48
   2  -8  10    2.53    0.29
  -2   8 -10    2.33    0.96
  -2  -8 -10    0.99    1.05
  -2   8 -10    1.36    0.30
  -2  -8 -10    2.25    0.55
   2   8  11   15.15    1.47
   2   8  11   12.98    0.77
  -2   8 -11   13.49    1.54
  -2  -8 -11   16.35    1.68
  -2   8 -11   12.57    1.63
  -2  -8 -11   15.12    1.06
   2   8  12   31.35    1.53
   2   8  12   32.50    1.41
  -2   8 -12   32.54    2.22
  -2  -8 -12   33.16    2.39
  -2   8 -12   30.64    2.32
  -2  -8 -12   34.37    1.52
   2   8  13   43.01    2.61
   2   8  13   41.80    1.57
  -2   8 -13   41.72    2.61
  -2  -8 -13   38.37    2.64
  -2   8 -13   42.35    2.76
  -2  -8 -13   37.64    1.37
   2   8  14   17.62    1.86
   2   8  14   15.04    0.94
  -2   8 -14   16.67    1.29
  -2  -8 -14   17.87    2.04
  -2   8 -14   16.62    1.33
  -2  -8 -14   16.20    1.08
  -2   8 -15   30.62    2.40
  -2  -8 -15   31.26    2.62
  -2   8 -15   27.40    2.59
  -2  -8 -15   26.68    1.29
  -2  -8 -16   57.54    2.45
  -2   8 -16   56.31    3.43
  -2  -8 -16   52.48    3.64
  -2   8 -16   50.06    2.60
   2 -10 -17   26.42    2.07
   2  10 -17   26.31    2.33
   2 -10 -17   23.13    2.21
   2  10 -17   24.51    2.30
   2 -10 -17   22.28    1.85
   2 -10 -17   21.29    1.77
   2  10 -16   23.13    2.11
   2 -10 -16   23.78    2.05
   2  10 -16   20.98    2.08
   2 -10 -16   22.99    1.78
  -2  10  16   21.12    2.10
  -2  10  16   21.57    1.62
   2  10 -15   64.71    3.19
   2 -10 -15   58.33    3.17
   2  10 -15   64.48    3.23
   2  10 -15   61.00    1.92
   2 -10 -15   57.12    2.29
   2  10 -15   59.24    2.11
  -2  10  15   61.88    3.08
  -2  10  15   61.79    2.27
   2  10 -14   72.09    3.35
   2 -10 -14   68.60    3.37
   2  10 -14   68.73    3.43
   2  10 -14   71.02    2.19
   2 -10 -14   68.96    2.55
   2  10 -14   69.52    2.41
  -2  10  14   68.77    3.19
  -2  10  14   71.16    2.96
   2  10 -13  197.49    7.22
   2 -10 -13  178.87    6.82
   2 -10 -13  185.11    5.89
   2  10 -13  203.95    5.51
  -2 -10  13  191.88    6.94
  -2  10  13  190.28    6.81
  -2  10  13  203.10    6.25
  -2 -10  13  190.07    5.59
   2  10 -12   39.63    2.19
   2 -10 -12   42.80    2.28
   2 -10 -12   42.23    1.83
   2  10 -12   40.73    1.47
  -2 -10  12   42.20    2.18
  -2  10  12   39.90    2.11
  -2  10  12   37.13    1.67
  -2 -10  12   43.37    1.70
   2  10 -11    7.20    1.13
   2 -10 -11    6.55    1.19
   2 -10 -11    6.85    0.95
   2  10 -11    7.27    0.74
  -2 -10  11    6.88    1.07
  -2  10  11    6.55    1.09
  -2  10  11    5.84    0.85
  -2 -10  11    6.82    0.68
   2  10 -10   14.14    0.87
   2 -10 -10   14.64    0.85
   2 -10 -10   15.86    1.12
   2  10 -10   13.16    0.87
  -2 -10  10   15.35    1.22
  -2  10  10   13.18    1.20
  -2  10  10   12.62    1.05
  -2 -10  10   15.70    0.86
   2  10  -9    6.35    0.96
   2 -10  -9    6.12    0.93
   2 -10  -9    5.66    0.82
   2  10  -9    4.73    0.90
  -2 -10   9    5.92    0.88
  -2  10   9    4.54    0.87
  -2  10   9    6.14    0.79
  -2 -10   9    5.89    0.63
   2  10  -8  116.78    3.77
   2 -10  -8  127.84    3.93
   2 -10  -8  124.89    3.65
   2  10  -8  115.05    3.25
  -2 -10   8  128.27    3.36
  -2  10   8  112.45    3.44
  -2 -10   8  124.37    3.21
   2  10  -7  927.16   36.82
   2 -10  -7  971.21   38.29
   2 -10  -7  958.66   36.69
   2  10  -7  934.44   36.04
  -2 -10   7  878.72   35.39
  -2  10   7  933.26   36.68
  -2  10   7  998.92   38.10
  -2 -10   7 1008.13   37.74
   2  10  -6  717.49   25.91
   2 -10  -6  758.13   27.05
   2  10  -6  695.70   24.77
  -2 -10   6  735.64   26.44
  -2  10   6  782.95   27.21
  -2  10   6  725.39   26.03
  -2 -10   6  656.04   23.25
   2  10  -5  830.46   31.01
   2 -10  -5  884.84   32.81
   2 -10  -5  852.47   30.67
   2  10  -5  802.91   28.84
  -2 -10   5  826.31   30.94
  -2  10   5  804.87   29.64
  -2  10   5  846.80   31.62
  -2 -10   5  869.84   30.70
   2  10  -4  986.76   37.24
   2 -10  -4  978.90   38.99
   2 -10  -4  974.76   37.07
   2  10  -4 1022.95   39.50
  -2 -10   4 1017.05   39.62
  -2  10   4  983.29   36.97
  -2  10   4  990.61   38.77
  -2 -10   4  960.36   36.92
   2  10  -3  238.05    6.74
   2 -10  -3  242.12    6.84
   2 -10  -3  242.88    7.04
   2  10  -3  236.77    6.80
  -2 -10   3  247.03    7.04
  -2  10   3  226.51    5.91
  -2  10   3  235.33    6.23
  -2 -10   3  252.34    6.94
   2 -10  -2   99.58    2.92
   2  10  -2  104.35    3.07
   2 -10  -2  101.63    3.05
   2  10  -2  108.59    2.67
  -2 -10   2   97.18    3.00
  -2  10   2  105.73    2.95
  -2 -10   2   95.27    2.89
   2 -10  -1  131.96    3.80
   2  10  -1  136.97    3.95
   2 -10  -1  136.07    3.96
   2  10  -1  143.22    3.51
  -2 -10   1  144.45    4.08
  -2  10   1  139.94    3.33
  -2  10   1  146.33    4.04
  -2 -10   1  148.22    4.08
   2 -10   0  144.17    3.55
   2  10   0  163.66    4.38
   2 -10   0  144.81    3.52
   2  10   0  154.00    4.37
  -2  10   0  155.23    3.66
  -2 -10   0  146.19    3.58
  -2  10   0  156.13    3.75
  -2 -10   0  141.94    4.06
   2 -10   1  388.60   11.93
   2  10   1  405.34   12.18
   2  10   1  379.07   11.79
  -2  10  -1  407.00   12.17
  -2 -10  -1  419.28   11.85
  -2  10  -1  389.92   11.78
  -2 -10  -1  406.25   12.35
   2 -10   2  715.23   25.88
   2  10   2  723.81   25.88
   2  10   2  779.09   27.64
   2 -10   2  792.99   26.49
  -2  10  -2  720.39   25.92
  -2 -10  -2  771.75   27.48
  -2  10  -2  723.63   25.42
  -2 -10  -2  790.81   27.83
   2 -10   3  272.37    7.95
   2  10   3  249.49    6.80
   2  10   3  255.20    7.64
   2 -10   3  273.47    7.51
  -2  10  -3  236.00    7.38
  -2 -10  -3  272.11    8.25
  -2  10  -3  253.24    7.05
  -2 -10  -3  258.09    7.49
   2 -10   4  258.04    7.65
   2  10   4  271.30    7.25
   2  10   4  274.58    7.78
   2 -10   4  248.57    6.68
  -2  10  -4  262.96    7.94
  -2 -10  -4  247.61    7.79
  -2  10  -4  264.65    7.05
  -2 -10  -4  247.50    7.23
   2 -10   5  358.71   11.09
   2  10   5  319.86    9.27
   2  10   5  331.71    9.99
   2 -10   5  362.35    9.72
  -2  10  -5  321.30   10.28
  -2 -10  -5  359.19   11.27
  -2  10  -5  319.14    8.93
  -2 -10  -5  337.39   10.08
   2 -10   6  353.69   11.22
   2  10   6  334.78   10.73
   2  10   6  356.87   10.55
   2 -10   6  339.28    9.17
  -2  10  -6  347.66   11.12
  -2 -10  -6  358.22   10.60
  -2  10  -6  333.44    9.19
  -2 -10  -6  338.82   10.20
   2 -10   7  311.13   10.00
   2  10   7  292.61    9.45
   2  10   7  301.93    9.46
   2 -10   7  308.63    8.07
  -2  10  -7  315.65    9.31
  -2 -10  -7  320.94   10.39
  -2  10  -7  294.53    7.85
  -2 -10  -7  304.64    9.04
   2 -10   8   10.03    1.18
   2  10   8   11.65    0.80
   2  10   8   13.04    0.82
   2 -10   8    9.66    0.67
  -2  10  -8   13.68    0.85
  -2 -10  -8   10.39    1.33
  -2  10  -8   12.61    0.58
  -2 -10  -8    9.83    0.87
   2 -10   9    0.93    0.84
   2  10   9    0.34    0.87
   2  10   9    0.60    0.54
   2 -10   9    0.72    0.41
  -2  10  -9    0.67    0.92
  -2 -10  -9    1.09    0.96
  -2  10  -9    0.80    0.46
  -2 -10  -9    1.23    0.56
   2 -10  10   23.79    1.27
   2  10  10   27.99    1.27
   2  10  10   27.35    1.20
   2 -10  10   22.78    0.88
  -2  10 -10   27.30    1.88
  -2 -10 -10   23.93    1.97
  -2  10 -10   27.16    0.93
  -2 -10 -10   22.90    1.22
   2 -10  11    8.97    1.48
   2  10  11   12.22    1.46
   2  10  11   11.23    0.82
  -2  10 -11   10.72    1.02
  -2 -10 -11    9.29    1.56
  -2  10 -11   10.30    0.56
  -2 -10 -11   10.39    1.14
   2  10  12   31.57    2.13
   2  10  12   30.38    1.27
  -2  10 -12   31.14    2.25
  -2 -10 -12   31.05    2.29
  -2  10 -12   29.44    2.31
  -2  10 -12   27.99    0.71
  -2  10 -12   29.02    0.84
  -2 -10 -12   31.03    1.35
   2  10  13   67.41    2.64
   2  10  13   68.46    2.14
  -2  10 -13   69.91    3.54
  -2 -10 -13   64.25    3.52
  -2  10 -13   67.73    3.63
  -2 -10 -13   62.72    2.13
   2  10  14  113.84    4.04
   2  10  14  108.02    3.23
  -2  10 -14  113.11    5.17
  -2 -10 -14  108.92    5.02
  -2  10 -14  111.81    5.19
  -2 -10 -14  106.79    3.74
   2  10  15   26.58    2.40
   2  10  15   24.10    1.30
  -2  10 -15   29.05    1.67
  -2 -10 -15   26.65    1.77
  -2  10 -15   26.42    1.76
  -2 -10 -15   24.87    1.49
   2  10  16    4.25    1.60
  -2  10 -16    2.93    1.64
  -2 -10 -16    2.59    1.67
  -2  10 -16    5.89    1.68
   2  12 -16    0.73    1.25
   2 -12 -16    1.22    1.29
   2  12 -16    2.16    1.33
   2 -12 -16    2.46    0.85
  -2  12  16    2.68    1.19
  -2  12  16    1.35    0.73
   2  12 -15   14.23    1.83
   2 -12 -15   17.30    1.23
   2  12 -15   14.03    1.87
   2  12 -15   14.43    0.76
   2 -12 -15   16.40    1.28
   2  12 -15   15.38    1.17
  -2  12  15   15.42    1.70
  -2  12  15   15.50    1.25
   2  12 -14   11.22    1.50
   2 -12 -14    9.61    1.44
   2 -12 -14    7.64    1.16
   2  12 -14    9.77    0.86
  -2 -12  14    9.34    0.96
  -2  12  14    9.69    0.90
  -2  12  14   10.83    1.05
  -2 -12  14    9.12    1.02
   2  12 -13   82.68    3.77
   2 -12 -13   84.84    3.78
   2 -12 -13   90.27    3.77
   2  12 -13   83.23    2.57
  -2 -12  13   84.17    3.68
  -2  12  13   79.08    3.49
  -2  12  13   81.79    3.02
  -2 -12  13   85.24    2.54
   2  12 -12  103.39    4.12
   2 -12 -12   94.88    4.00
   2 -12 -12   95.50    3.49
   2  12 -12  102.72    3.09
  -2 -12  12  103.10    4.05
  -2  12  12   99.70    3.85
  -2  12  12  100.32    3.43
  -2 -12  12  102.39    3.03
   2  12 -11   20.08    1.12
   2 -12 -11   13.01    1.53
   2 -12 -11   14.79    1.35
   2  12 -11   18.53    1.10
  -2 -12  11   16.48    1.50
  -2  12  11   18.41    1.46
  -2  12  11   21.20    1.30
  -2 -12  11   15.64    1.00
   2  12 -10   49.51    2.47
   2 -12 -10   55.27    2.46
   2 -12 -10   52.22    2.24
   2  12 -10   49.49    1.87
  -2 -12  10   56.04    2.45
  -2  12  10   50.17    1.74
  -2  12  10   49.02    2.07
  -2 -12  10   55.63    1.90
   2  12  -9  139.37    4.77
   2 -12  -9  128.88    4.58
   2 -12  -9  132.37    4.36
   2  12  -9  138.05    4.07
  -2 -12   9  140.85    4.01
  -2  12   9  137.68    4.41
  -2  12   9  141.45    4.44
   2  12  -8   40.72    1.92
   2 -12  -8   41.23    1.87
   2 -12  -8   40.41    1.79
   2  12  -8   39.44    1.55
  -2 -12   8   41.73    1.41
  -2  12   8   40.84    1.76
  -2  12   8   38.63    1.70
  -2 -12   8   40.96    1.45
   2  12  -7  185.92    5.69
   2 -12  -7  179.08    5.57
   2 -12  -7  175.61    5.40
   2  12  -7  181.80    5.19
  -2 -12   7  178.42    5.48
  -2  12   7  175.17    5.18
  -2  12   7  179.09    4.82
  -2 -12   7  172.95    4.84
   2  12  -6   77.99    2.14
   2 -12  -6   74.31    2.60
   2 -12  -6   71.31    2.04
   2  12  -6   77.30    2.47
  -2 -12   6   73.92    2.52
  -2  12   6   76.11    2.47
  -2  12   6   77.23    2.58
  -2 -12   6   71.84    2.23
   2  12  -5  243.67    7.33
   2 -12  -5  241.19    7.39
   2 -12  -5  239.09    7.32
   2  12  -5  255.65    7.44
  -2 -12   5  243.55    7.39
  -2  12   5  244.87    6.53
  -2  12   5  246.93    7.46
  -2 -12   5  229.39    6.67
   2  12  -4   32.65    1.67
   2 -12  -4   27.75    1.59
   2 -12  -4   30.92    1.58
   2  12  -4   36.22    1.51
  -2 -12   4   31.00    1.59
  -2  12   4   37.27    1.64
  -2 -12   4   31.27    1.00
   2  12  -3  421.78   13.67
   2 -12  -3  420.54   13.61
   2 -12  -3  463.24   14.78
   2  12  -3  441.50   14.19
  -2 -12   3  410.37   13.48
  -2  12   3  431.92   13.58
  -2  12   3  441.32   14.23
  -2 -12   3  432.18   13.68
   2 -12  -2   46.24    1.89
   2  12  -2   46.33    1.42
   2 -12  -2   49.07    2.01
   2  12  -2   44.92    2.00
  -2 -12   2   45.20    1.42
  -2  12   2   44.92    1.83
  -2  12   2   45.37    1.98
  -2 -12   2   47.14    1.39
   2 -12  -1  974.37   39.58
   2  12  -1 1097.34   42.06
   2 -12  -1 1013.94   40.96
   2  12  -1 1067.98   42.97
  -2 -12   1  958.37   39.19
  -2  12   1 1122.51   43.98
  -2  12   1 1067.61   41.53
  -2 -12   1  966.17   39.20
   2 -12   0  510.28   16.06
   2  12   0  504.92   16.76
   2  12   0  480.30   15.42
   2 -12   0  507.57   16.90
  -2 -12   0  484.74   16.51
  -2  12   0  571.44   18.31
  -2  12   0  507.97   16.92
  -2 -12   0  521.59   17.27
   2 -12   1  717.80   24.80
   2  12   1  766.93   27.15
   2  12   1  721.98   26.11
   2 -12   1  764.62   26.98
  -2  12  -1  791.71   27.71
  -2 -12  -1  639.23   23.80
  -2  12  -1  670.71   24.39
  -2 -12  -1  689.29   25.10
   2 -12   2  233.82    6.32
   2  12   2  231.65    6.91
   2  12   2  235.45    7.08
   2 -12   2  243.46    6.93
  -2  12  -2  225.43    6.11
  -2 -12  -2  234.30    7.11
  -2  12  -2  234.91    6.81
  -2 -12  -2  226.14    6.90
   2 -12   3   64.88    2.25
   2  12   3   64.07    1.81
   2  12   3   62.43    2.34
   2 -12   3   63.70    1.66
  -2  12  -3   64.22    2.49
  -2 -12  -3   62.38    2.55
  -2  12  -3   63.10    2.01
  -2 -12  -3   59.28    2.23
   2 -12   4  221.79    6.80
   2  12   4  242.87    7.13
   2 -12   4  221.16    6.15
  -2  12  -4  239.22    7.16
  -2 -12  -4  226.81    7.10
  -2  12  -4  229.24    6.30
  -2 -12  -4  214.17    6.44
   2 -12   5  122.06    3.93
   2  12   5  122.79    3.28
   2  12   5  124.26    3.78
   2 -12   5  124.16    3.23
  -2  12  -5  124.20    3.40
  -2 -12  -5  127.90    4.15
  -2  12  -5  117.10    3.17
  -2 -12  -5  121.44    3.13
   2 -12   6  129.60    4.14
   2  12   6  113.43    3.83
   2  12   6  117.04    3.55
   2 -12   6  120.05    3.15
  -2  12  -6  112.88    3.89
  -2 -12  -6  124.08    4.19
  -2  12  -6  117.57    3.52
  -2 -12  -6  125.68    3.78
   2 -12   7    1.56    0.80
   2  12   7    0.76    0.78
   2  12   7    0.12    0.64
   2 -12   7    1.34    0.61
  -2  12  -7    0.75    0.55
  -2 -12  -7    2.25    0.91
  -2  12  -7    0.68    0.63
  -2 -12  -7    1.49    0.68
   2 -12   8  307.49   10.75
   2  12   8  333.25   10.27
   2  12   8  328.03   10.31
   2 -12   8  313.15    8.85
  -2  12  -8  336.54   10.47
  -2 -12  -8  313.86   11.11
  -2  12  -8  333.43    9.32
  -2 -12  -8  312.11    9.94
   2 -12   9  115.74    4.56
   2  12   9  117.17    4.40
   2  12   9  121.61    3.75
   2 -12   9  118.49    3.27
  -2  12  -9  115.54    4.45
  -2 -12  -9  114.18    4.59
  -2  12  -9  121.09    3.37
  -2 -12  -9  116.29    3.78
   2 -12  10   93.27    3.79
   2  12  10   86.72    2.88
   2  12  10   91.25    2.96
   2 -12  10   87.90    2.45
  -2  12 -10   91.35    3.96
  -2 -12 -10   88.85    3.97
  -2  12 -10   89.11    2.52
  -2 -12 -10   86.67    3.49
   2 -12  11   18.19    1.71
   2  12  11   17.75    1.78
   2  12  11   18.73    1.19
   2 -12  11   18.36    0.93
  -2  12 -11   18.49    1.93
  -2 -12 -11   19.17    1.95
  -2  12 -11   16.43    0.92
  -2 -12 -11   20.28    1.55
   2 -12  12   37.59    1.81
   2  12  12   46.31    2.64
   2  12  12   45.03    2.11
  -2  12 -12   45.50    2.79
  -2 -12 -12   36.11    2.79
  -2  12 -12   44.69    1.27
  -2 -12 -12   36.37    1.73
   2  12  13   50.82    3.06
   2  12  13   53.93    2.10
  -2  12 -13   57.02    3.36
  -2 -12 -13   60.15    3.43
  -2  12 -13   57.33    3.42
  -2  12 -13   53.68    1.50
  -2 -12 -13   60.53    2.20
   2  12  14   28.14    2.41
   2  12  14   29.85    1.67
  -2  12 -14   31.78    2.60
  -2 -12 -14   29.16    2.65
  -2  12 -14   30.17    2.64
  -2 -12 -14   27.67    1.51
   2  12  15   25.79    2.51
   2  12  15   26.30    1.32
  -2  12 -15   29.70    2.65
  -2 -12 -15   21.71    2.57
  -2  12 -15   28.40    1.84
  -2 -12 -15   24.77    1.72
   2  14 -16    6.61    1.57
   2 -14 -16    2.67    1.53
   2  14 -16    5.26    1.57
   2 -14 -16    2.63    1.07
  -2  14  16    4.12    1.42
  -2  14  16    4.68    1.03
   2  14 -15    4.11    1.35
   2 -14 -15    1.99    1.31
   2  14 -15    1.35    0.87
   2 -14 -15    2.32    0.96
  -2 -14  15    4.50    1.26
  -2  14  15    1.00    1.21
  -2  14  15    3.95    0.91
  -2 -14  15    2.72    0.63
   2  14 -14   58.99    3.26
   2 -14 -14   51.66    3.09
   2 -14 -14   52.72    2.49
   2  14 -14   62.06    2.14
  -2 -14  14   57.41    3.07
  -2  14  14   55.45    2.97
  -2  14  14   59.00    2.52
  -2 -14  14   56.06    2.02
   2  14 -13   44.28    2.72
   2 -14 -13   40.10    2.55
   2 -14 -13   40.75    2.17
   2  14 -13   44.04    1.71
  -2 -14  13   39.24    2.56
  -2  14  13   45.86    1.85
  -2  14  13   46.20    2.16
  -2 -14  13   42.27    1.68
   2  14 -12   16.60    1.83
   2 -14 -12   14.73    1.78
   2 -14 -12   15.17    1.44
   2  14 -12   18.72    1.18
  -2 -14  12   16.16    1.67
  -2  14  12   18.00    1.13
  -2  14  12   17.84    1.37
  -2 -14  12   15.18    1.37
   2  14 -11  149.84    4.74
   2 -14 -11  142.76    4.63
   2 -14 -11  144.83    5.19
   2  14 -11  148.05    4.67
  -2 -14  11  147.33    5.57
  -2  14  11  146.07    5.33
  -2  14  11  150.19    5.12
  -2 -14  11  149.33    4.54
   2  14 -10   74.16    3.32
   2 -14 -10   71.13    3.24
   2 -14 -10   71.96    2.98
   2  14 -10   76.90    2.65
  -2 -14  10   71.33    3.06
  -2  14  10   74.23    2.96
  -2  14  10   78.02    2.93
  -2 -14  10   70.05    2.40
   2  14  -9  118.27    4.52
   2 -14  -9  123.18    4.61
   2 -14  -9  122.84    4.41
   2  14  -9  119.36    3.83
  -2 -14   9  122.83    3.69
  -2  14   9  115.97    4.16
  -2  14   9  121.53    4.22
  -2 -14   9  125.54    3.78
   2  14  -8  257.40    8.51
   2 -14  -8  237.24    7.20
   2 -14  -8  237.31    8.03
   2  14  -8  242.15    7.54
  -2 -14   8  247.42    8.16
  -2  14   8  236.19    7.71
  -2  14   8  250.20    8.08
  -2 -14   8  245.41    7.42
   2  14  -7   52.70    2.39
   2 -14  -7   57.64    2.38
   2 -14  -7   56.85    2.43
   2  14  -7   54.52    2.14
  -2 -14   7   56.65    1.83
  -2  14   7   54.67    2.24
  -2  14   7   54.62    1.74
  -2 -14   7   58.12    2.05
   2  14  -6   23.86    1.07
   2 -14  -6   29.82    1.58
   2 -14  -6   29.75    1.14
   2  14  -6   23.69    1.39
  -2 -14   6   28.74    1.58
  -2  14   6   24.08    0.98
  -2  14   6   25.05    1.52
  -2 -14   6   29.21    1.35
   2  14  -5  273.55    7.81
   2 -14  -5  259.92    8.27
   2 -14  -5  262.03    8.41
   2  14  -5  269.03    8.37
  -2 -14   5  269.76    8.51
  -2  14   5  265.19    8.14
  -2  14   5  276.15    7.93
  -2 -14   5  260.75    7.95
   2  14  -4   42.28    1.84
   2 -14  -4   36.68    1.78
   2 -14  -4   39.27    1.86
   2  14  -4   44.26    1.82
  -2 -14   4   39.93    1.87
  -2  14   4   42.08    1.71
  -2  14   4   43.80    1.83
  -2 -14   4   37.84    1.64
   2 -14  -3   40.89    1.30
   2  14  -3   37.70    1.82
   2 -14  -3   43.06    1.92
   2  14  -3   35.03    1.73
  -2 -14   3   42.18    1.80
  -2  14   3   36.23    1.68
  -2  14   3   34.67    1.75
  -2 -14   3   38.40    1.67
   2 -14  -2   64.55    1.83
   2  14  -2   53.45    2.34
   2 -14  -2   64.64    1.88
   2  14  -2   57.14    2.37
  -2 -14   2   67.20    2.48
  -2  14   2   54.69    2.20
  -2  14   2   59.96    2.39
  -2 -14   2   68.28    2.38
   2 -14  -1  402.77   12.30
   2  14  -1  390.65   12.92
   2  14  -1  401.04   13.37
   2 -14  -1  419.14   13.56
  -2 -14   1  400.04   13.16
  -2  14   1  401.21   12.98
  -2  14   1  421.22   12.75
  -2 -14   1  417.42   13.56
   2 -14   0  382.06   12.37
   2  14   0  376.31   12.31
   2  14   0  375.86   11.45
   2 -14   0  382.48   12.23
  -2 -14   0  383.60   12.45
  -2  14   0  386.04   12.28
  -2  14   0  398.32   12.62
  -2 -14   0  366.99   11.99
   2 -14   1  119.87    3.87
   2  14   1  121.63    3.89
   2  14   1  127.78    4.06
   2 -14   1  120.74    3.76
  -2  14  -1  122.35    3.30
  -2 -14  -1  123.78    3.98
  -2  14  -1  119.97    3.16
  -2 -14  -1  123.81    4.02
   2 -14   2  142.86    4.48
   2  14   2  140.91    3.81
   2  14   2  147.40    4.62
   2 -14   2  140.86    4.22
  -2  14  -2  139.79    4.51
  -2 -14  -2  144.99    4.62
  -2  14  -2  137.10    4.16
  -2 -14  -2  148.97    4.58
   2 -14   3   59.44    2.31
   2  14   3   58.78    1.76
   2  14   3   59.70    1.78
   2 -14   3   58.21    2.06
  -2  14  -3   57.57    2.31
  -2 -14  -3   59.44    2.42
  -2  14  -3   60.11    2.06
  -2 -14  -3   56.92    2.26
   2 -14   4   19.03    1.31
   2  14   4   18.59    1.36
   2  14   4   17.80    1.31
   2 -14   4   18.35    1.11
  -2  14  -4   19.33    1.36
  -2 -14  -4   19.54    1.45
  -2  14  -4   17.39    1.13
  -2 -14  -4   19.41    1.31
   2 -14   5  297.14    8.99
   2  14   5  319.25   10.16
   2  14   5  312.31    9.87
   2 -14   5  290.25    8.66
  -2  14  -5  309.41   10.18
  -2 -14  -5  288.91    9.90
  -2  14  -5  313.94    9.38
  -2 -14  -5  276.77    9.13
   2 -14   6   98.29    3.62
   2  14   6   93.25    3.44
   2  14   6   89.55    3.16
   2 -14   6  100.87    2.96
  -2  14  -6   97.24    3.62
  -2 -14  -6   93.36    2.90
  -2  14  -6   88.73    2.81
  -2 -14  -6   93.71    3.22
   2 -14   7   34.93    1.96
   2  14   7   31.75    1.34
   2  14   7   32.87    1.70
   2 -14   7   34.26    1.34
  -2  14  -7   30.30    2.06
  -2  14  -7   30.87    1.34
  -2 -14  -7   33.83    1.74
   2 -14   8   23.89    1.76
   2  14   8   17.69    1.63
   2  14   8   19.26    1.40
   2 -14   8   23.08    1.08
  -2  14  -8   18.54    1.74
  -2 -14  -8   22.96    1.28
  -2  14  -8   18.50    1.36
  -2 -14  -8   21.23    1.45
   2 -14   9   54.48    2.75
   2  14   9   56.31    2.73
   2  14   9   56.79    2.30
   2 -14   9   53.34    1.69
  -2  14  -9   56.50    2.99
  -2 -14  -9   52.47    2.20
  -2  14  -9   59.74    2.19
  -2 -14  -9   54.05    2.32
   2 -14  10  150.49    5.78
   2  14  10  138.21    5.51
   2  14  10  142.61    4.81
   2 -14  10  147.78    4.42
  -2  14 -10  148.55    5.95
  -2 -14 -10  141.83    5.91
  -2  14 -10  141.21    4.33
  -2 -14 -10  144.90    4.92
   2 -14  11   62.89    3.33
   2  14  11   59.83    3.19
   2  14  11   64.35    2.51
   2 -14  11   65.19    1.89
  -2  14 -11   66.71    3.47
  -2 -14 -11   62.46    3.46
  -2  14 -11   61.31    2.11
  -2 -14 -11   63.40    2.53
   2 -14  12   96.32    3.48
   2  14  12   90.19    3.36
   2  14  12   98.23    3.45
   2 -14  12   90.84    2.72
  -2  14 -12   96.21    4.51
  -2 -14 -12   86.29    4.46
  -2  14 -12   93.43    2.41
  -2 -14 -12   85.96    3.31
   2 -14  13   39.55    2.74
   2  14  13   39.80    2.72
   2  14  13   43.21    1.88
  -2  14 -13   45.13    2.11
  -2 -14 -13   36.59    2.94
  -2  14 -13   36.91    1.35
  -2 -14 -13   36.82    2.34
   2  14  14    7.40    1.77
   2  14  14   10.81    1.01
  -2  14 -14   10.07    1.95
  -2 -14 -14    8.11    1.88
  -2  14 -14   10.22    1.99
  -2 -14 -14    8.02    1.39
   2  14  15   15.89    2.10
   2  14  15   14.81    1.49
  -2  14 -15   15.29    2.28
  -2 -14 -15   16.50    2.34
  -2  14 -15   16.07    2.33
  -2 -14 -15   15.78    1.27
   2  16 -15    5.87    1.64
   2 -16 -15    3.35    1.61
   2  16 -15    7.01    1.13
   2 -16 -15    5.74    1.54
  -2 -16  15    4.20    1.52
  -2  16  15    8.19    1.44
  -2  16  15    5.55    1.08
  -2 -16  15    5.71    1.04
   2  16 -14   24.51    2.27
   2 -16 -14   23.03    2.19
   2  16 -14   21.51    1.39
   2 -16 -14   23.02    1.76
  -2 -16  14   27.45    2.12
  -2  16  14   22.64    2.07
  -2  16  14   22.39    1.66
  -2 -16  14   23.78    1.30
   2  16 -13   21.41    1.40
   2 -16 -13   21.09    2.03
   2 -16 -13   22.11    1.69
   2  16 -13   20.54    1.37
  -2 -16  13   22.96    1.96
  -2  16  13   20.32    1.30
  -2  16  13   21.64    1.66
  -2 -16  13   20.00    1.33
   2  16 -12   83.88    4.03
   2 -16 -12   77.52    3.90
   2 -16 -12   81.68    3.43
   2  16 -12   83.92    3.52
  -2 -16  12   83.46    3.06
  -2  16  12   83.18    3.69
  -2  16  12   81.60    3.42
  -2 -16  12   84.41    3.00
   2  16 -11   30.42    2.37
   2 -16 -11   33.11    2.33
   2 -16 -11   33.47    2.09
   2  16 -11   31.74    2.11
  -2 -16  11   35.95    1.64
  -2  16  11   30.04    2.12
  -2  16  11   31.95    1.97
  -2 -16  11   32.87    1.63
   2  16 -10   22.22    1.96
   2 -16 -10   19.12    1.27
   2 -16 -10   19.23    1.73
   2  16 -10   21.99    1.48
  -2 -16  10   21.60    1.80
  -2  16  10   20.51    1.65
  -2  16  10   23.10    1.68
  -2 -16  10   21.43    1.31
   2  16  -9    2.83    1.15
   2 -16  -9    3.71    1.20
   2 -16  -9    4.25    1.09
   2  16  -9    2.14    0.91
  -2 -16   9    3.50    1.09
  -2  16   9    2.87    1.06
  -2  16   9    3.51    1.03
  -2 -16   9    2.72    0.83
   2  16  -8   88.37    2.85
   2 -16  -8   82.27    2.81
   2 -16  -8   83.13    3.51
   2  16  -8   89.35    3.23
  -2 -16   8   87.76    3.55
  -2  16   8   86.37    3.39
  -2  16   8   86.17    3.56
  -2 -16   8   78.77    2.89
   2  16  -7   17.81    1.60
   2 -16  -7   18.37    1.60
   2 -16  -7   19.11    1.63
   2  16  -7   19.23    1.45
  -2 -16   7   16.83    1.02
  -2  16   7   17.95    1.44
  -2  16   7   17.79    1.50
  -2 -16   7   17.43    1.28
   2  16  -6   20.65    1.71
   2 -16  -6   23.23    1.63
   2 -16  -6   24.01    1.71
   2  16  -6   21.04    1.48
  -2 -16   6   24.98    1.15
  -2  16   6   19.94    1.55
  -2  16   6   19.88    1.58
  -2 -16   6   22.31    1.01
   2  16  -5  127.59    3.75
   2 -16  -5  137.34    4.53
   2 -16  -5  133.45    4.65
   2  16  -5  119.23    4.15
  -2 -16   5  129.45    4.48
  -2  16   5  118.73    4.21
  -2  16   5  125.24    4.43
  -2 -16   5  130.50    4.21
   2  16  -4    6.04    1.16
   2 -16  -4   11.63    1.14
   2 -16  -4   10.54    1.24
   2  16  -4    7.83    1.15
  -2 -16   4   11.29    1.20
  -2  16   4    6.36    1.07
  -2  16   4    8.07    1.13
  -2 -16   4   10.82    1.10
   2 -16  -3  127.10    4.32
   2  16  -3  135.83    4.49
   2  16  -3  142.08    3.92
   2 -16  -3  131.67    4.57
  -2 -16   3  123.40    4.31
  -2  16   3  135.60    4.35
  -2  16   3  138.29    4.64
  -2 -16   3  130.85    4.32
   2 -16  -2  418.09   14.28
   2  16  -2  417.24   14.40
   2  16  -2  435.11   14.98
   2 -16  -2  441.33   15.03
  -2 -16   2  430.90   14.69
  -2  16   2  422.99   14.35
  -2  16   2  439.78   14.99
  -2 -16   2  430.96   14.68
   2 -16  -1  104.66    3.45
   2  16  -1   90.25    2.72
   2  16  -1   87.68    3.42
   2 -16  -1  109.05    3.62
  -2 -16   1  106.90    3.61
  -2  16   1   87.36    3.24
  -2  16   1   91.63    3.36
  -2 -16   1  102.63    3.50
   2 -16   0   58.03    1.86
   2  16   0   64.99    2.56
   2  16   0   67.48    2.66
   2 -16   0   56.07    2.42
  -2 -16   0   58.20    2.50
  -2  16   0   63.41    2.48
  -2  16   0   61.86    2.47
  -2 -16   0   62.99    2.55
   2 -16   1  480.73   17.04
   2  16   1  499.10   16.35
   2  16   1  495.81   17.56
   2 -16   1  499.78   17.41
  -2 -16  -1  477.51   17.08
  -2  16  -1  502.99   17.51
  -2  16  -1  503.06   17.33
  -2 -16  -1  509.51   17.84
   2  16   2   35.54    1.93
   2  16   2   40.36    2.00
   2 -16   2   41.37    1.87
  -2  16  -2   38.73    1.96
  -2 -16  -2   40.47    2.05
  -2  16  -2   38.89    1.86
  -2 -16  -2   42.09    2.03
   2 -16   3   96.93    2.85
   2  16   3   96.22    3.46
   2  16   3   91.08    3.40
   2 -16   3   94.76    2.65
  -2  16  -3   96.62    2.80
  -2 -16  -3   94.94    2.86
  -2  16  -3   94.02    3.18
  -2 -16  -3   93.82    2.78
   2 -16   4   21.72    1.51
   2  16   4   19.35    1.03
   2  16   4   21.12    1.49
   2 -16   4   20.22    1.29
  -2  16  -4   21.41    1.59
  -2 -16  -4   19.65    1.10
  -2  16  -4   19.96    1.29
  -2 -16  -4   18.51    1.01
   2 -16   5    1.59    0.58
   2  16   5    1.22    0.91
   2  16   5    0.88    0.86
   2 -16   5    1.93    0.68
  -2  16  -5   -0.05    0.96
  -2 -16  -5    0.18    1.00
  -2  16  -5   -0.02    0.72
  -2 -16  -5    1.18    0.55
   2 -16   6   83.26    3.43
   2  16   6   81.72    2.65
   2  16   6   86.04    3.36
   2 -16   6   82.80    2.84
  -2  16  -6   90.28    3.69
  -2 -16  -6   86.01    3.82
  -2  16  -6   89.75    3.49
  -2 -16  -6   83.82    3.25
   2 -16   7   25.30    1.95
   2  16   7   26.34    1.81
   2  16   7   28.47    1.73
   2 -16   7   23.38    1.34
  -2  16  -7   27.32    2.07
  -2 -16  -7   22.67    2.07
  -2  16  -7   28.24    1.41
  -2 -16  -7   23.76    1.73
   2 -16   8    5.06    0.80
   2  16   8    3.23    0.75
   2  16   8    3.49    0.99
   2 -16   8    4.08    0.96
  -2  16  -8    3.60    1.27
  -2 -16  -8    3.77    1.38
  -2  16  -8    3.63    0.76
  -2 -16  -8    3.51    1.03
   2 -16   9  132.04    5.27
   2  16   9  122.94    4.97
   2  16   9  123.40    4.46
   2 -16   9  125.70    3.75
  -2  16  -9  125.74    5.33
  -2 -16  -9  123.78    5.62
  -2  16  -9  125.71    3.89
  -2 -16  -9  119.31    4.52
   2  16  10   69.16    2.61
   2  16  10   67.87    2.81
   2 -16  10   66.34    2.61
  -2  16 -10   72.43    3.61
  -2 -16 -10   64.17    3.66
  -2  16 -10   71.42    2.72
  -2 -16 -10   64.61    2.83
   2 -16  11   24.42    1.55
   2  16  11   24.86    2.17
   2  16  11   25.15    1.59
   2 -16  11   22.50    1.16
  -2  16 -11   25.96    1.61
  -2 -16 -11   22.44    2.32
  -2  16 -11   25.65    1.54
  -2 -16 -11   20.44    1.59
   2 -16  12   31.09    2.49
   2  16  12   30.27    2.39
   2  16  12   30.82    1.85
   2 -16  12   32.38    1.56
  -2  16 -12   25.35    2.72
  -2 -16 -12   31.93    2.77
  -2  16 -12   28.19    1.51
  -2 -16 -12   29.29    1.82
   2 -16  13   22.49    2.18
   2  16  13   17.41    2.09
   2  16  13   17.42    1.82
   2 -16  13   18.03    1.07
  -2  16 -13   19.33    2.38
  -2 -16 -13   20.90    2.34
  -2 -16 -13   19.10    1.56
   2 -16  14    6.93    1.76
   2  16  14    7.16    1.79
   2  16  14    8.31    1.13
  -2  16 -14    8.24    1.25
  -2 -16 -14    7.34    2.01
  -2 -16 -14    7.87    1.54
   2  18 -14    5.36    1.69
   2 -18 -14    4.57    1.54
   2  18 -14    4.93    1.25
   2 -18 -14    5.82    1.28
  -2 -18  14    3.96    1.00
  -2  18  14    3.60    1.43
  -2  18  14    5.02    1.19
  -2 -18  14    5.55    0.90
   2  18 -13   70.51    3.78
   2 -18 -13   65.33    3.69
   2  18 -13   67.76    2.77
   2 -18 -13   65.42    3.25
  -2 -18  13   66.32    3.67
  -2  18  13   65.12    3.47
  -2  18  13   69.35    3.21
  -2 -18  13   66.87    2.74
   2  18 -12    9.71    1.60
   2 -18 -12    4.85    1.54
   2  18 -12    9.56    1.47
   2 -18 -12    5.98    1.33
  -2 -18  12    6.61    1.43
  -2  18  12    7.01    1.44
  -2  18  12    8.64    1.29
  -2 -18  12    6.46    1.00
   2  18 -11   82.08    4.02
   2 -18 -11   84.54    4.13
   2  18 -11   84.24    3.88
   2 -18 -11   81.40    3.79
  -2 -18  11   85.40    3.11
  -2  18  11   80.57    3.69
  -2  18  11   81.87    3.56
  -2 -18  11   83.44    3.13
   2  18 -10   37.32    2.55
   2 -18 -10   38.12    2.55
   2  18 -10   38.67    2.16
   2 -18 -10   34.41    2.36
  -2 -18  10   37.94    2.44
  -2  18  10   39.76    2.29
  -2  18  10   40.92    2.32
   2  18  -9  107.45    4.64
   2 -18  -9  108.06    3.71
   2  18  -9  108.68    4.06
   2 -18  -9  107.00    4.49
  -2 -18   9  105.45    4.41
  -2  18   9  109.59    4.29
  -2  18   9  107.61    4.29
  -2 -18   9  104.57    3.79
   2  18  -8  184.52    5.88
   2 -18  -8  171.63    6.56
   2  18  -8  187.57    6.48
   2 -18  -8  184.26    6.90
  -2 -18   8  177.36    6.61
  -2  18   8  177.71    5.54
  -2  18   8  181.90    6.71
  -2 -18   8  177.21    6.05
   2  18  -7   20.41    1.92
   2 -18  -7   21.36    1.89
   2 -18  -7   21.12    1.92
   2  18  -7   20.89    1.69
  -2 -18   7   23.89    1.82
  -2  18   7   20.82    1.15
  -2  18   7   22.23    1.21
  -2 -18   7   21.02    1.54
   2  18  -6  433.82   14.73
   2 -18  -6  445.51   16.54
   2  18  -6  429.28   15.65
   2 -18  -6  423.68   16.01
  -2 -18   6  431.78   14.90
  -2  18   6  429.05   14.38
  -2  18   6  426.04   16.05
  -2 -18   6  418.03   14.03
   2  18  -5   28.14    1.96
   2 -18  -5   23.32    1.94
   2  18  -5   28.25    1.87
   2 -18  -5   21.77    1.97
  -2 -18   5   23.87    1.86
  -2  18   5   24.93    1.82
  -2  18   5   26.11    1.30
  -2 -18   5   23.13    1.69
   2 -18  -4   63.29    2.82
   2  18  -4   60.35    2.89
   2  18  -4   56.68    2.00
   2 -18  -4   62.70    2.97
  -2 -18   4   64.12    2.86
  -2  18   4   60.52    2.80
  -2  18   4   59.62    2.83
  -2 -18   4   64.38    2.71
   2 -18  -3   17.88    1.53
   2  18  -3   14.69    1.58
   2  18  -3   15.50    1.52
   2 -18  -3   18.22    1.72
  -2 -18   3   18.78    1.06
  -2  18   3   15.64    1.53
  -2  18   3   15.31    1.54
  -2 -18   3   16.94    1.49
   2 -18  -2   18.89    1.56
   2  18  -2   17.23    1.59
   2  18  -2   15.80    1.58
   2 -18  -2   19.36    1.61
  -2 -18   2   18.16    1.07
  -2  18   2   16.35    1.48
  -2  18   2   16.61    1.57
  -2 -18   2   17.88    1.49
   2 -18  -1   57.89    2.61
   2  18  -1   55.79    2.68
   2  18  -1   54.90    2.69
   2 -18  -1   58.06    1.99
  -2 -18   1   55.33    1.96
  -2  18   1   61.97    2.68
  -2  18   1   60.61    2.61
  -2 -18   1   59.32    2.61
   2 -18   0  274.81    8.41
   2  18   0  275.22    9.38
   2  18   0  267.02    9.49
   2 -18   0  275.99    9.36
  -2 -18   0  269.90    9.32
  -2  18   0  281.19    9.45
  -2  18   0  272.70    9.31
  -2 -18   0  278.94    9.51
   2 -18   1  170.96    5.85
   2  18   1  179.14    6.14
   2  18   1  162.15    5.95
   2 -18   1  159.26    5.68
  -2 -18  -1  159.15    5.85
  -2  18  -1  170.71    6.02
  -2  18  -1  172.70    5.73
  -2 -18  -1  170.18    6.07
   2 -18   2  136.19    4.99
   2  18   2  143.22    5.16
   2  18   2  133.97    4.94
   2 -18   2  129.99    4.62
  -2 -18  -2  129.88    4.11
  -2  18  -2  137.36    4.97
  -2  18  -2  133.50    4.69
  -2 -18  -2  133.62    5.07
   2 -18   3   11.26    1.41
   2  18   3   12.38    1.48
   2  18   3   14.75    1.53
   2 -18   3   12.38    1.37
  -2  18  -3   13.11    1.58
  -2 -18  -3   11.37    1.04
  -2  18  -3   13.60    1.32
  -2 -18  -3   10.76    1.46
   2 -18   4   24.11    1.28
   2  18   4   18.60    1.72
   2 -18   4   23.40    1.57
  -2  18  -4   18.46    1.29
  -2 -18  -4   24.75    1.96
  -2  18  -4   18.25    1.51
  -2 -18  -4   23.81    1.80
   2 -18   5   46.83    2.54
   2  18   5   42.74    2.44
   2  18   5   46.05    2.54
   2 -18   5   47.85    2.15
  -2  18  -5   43.23    2.64
  -2 -18  -5   48.35    2.82
  -2  18  -5   45.50    2.16
  -2 -18  -5   47.49    2.47
   2 -18   6  399.28   14.74
   2  18   6  385.83   14.29
   2  18   6  383.95   14.22
   2 -18   6  387.00   13.18
  -2  18  -6  364.78   14.03
  -2 -18  -6  386.38   14.68
  -2  18  -6  375.10   13.15
  -2 -18  -6  381.74   14.01
   2 -18   7   63.81    2.37
   2  18   7   59.63    3.08
   2  18   7   61.25    2.21
   2 -18   7   61.32    2.46
  -2  18  -7   65.62    3.25
  -2 -18  -7   58.89    2.44
  -2  18  -7   64.91    2.56
  -2 -18  -7   61.46    2.86
   2 -18   8   16.03    1.19
   2  18   8   16.92    1.17
   2  18   8   16.19    1.50
   2 -18   8   15.20    1.22
  -2  18  -8   17.50    1.32
  -2 -18  -8   17.46    2.08
  -2  18  -8   17.63    1.30
  -2 -18  -8   16.05    1.59
   2 -18   9   12.82    1.81
   2  18   9   12.64    1.13
   2  18   9   16.51    1.50
   2 -18   9   15.23    1.15
  -2  18  -9   16.65    2.00
  -2 -18  -9   16.67    2.05
  -2  18  -9   14.84    1.18
  -2 -18  -9   15.26    1.53
   2 -18  10   25.27    2.13
   2  18  10   26.02    2.18
   2  18  10   25.65    1.75
   2 -18  10   24.67    1.34
  -2  18 -10   27.03    2.39
  -2 -18 -10   23.86    2.44
  -2  18 -10   26.82    1.45
  -2 -18 -10   24.82    1.82
   2 -18  11   47.99    2.93
   2  18  11   41.15    2.79
   2  18  11   41.80    2.29
   2 -18  11   39.30    1.75
  -2  18 -11   43.57    3.19
  -2 -18 -11   42.32    3.16
  -2  18 -11   41.72    1.83
  -2 -18 -11   41.57    2.36
   2 -18  12   61.20    3.71
   2  18  12   61.74    3.57
   2  18  12   65.29    2.94
   2 -18  12   56.75    2.40
  -2  18 -12   63.86    3.99
  -2 -18 -12   58.69    3.76
  -2  18 -12   62.80    2.65
  -2 -18 -12   58.76    2.81
   2 -18  13   31.42    2.87
   2  18  13   35.45    2.74
   2  18  13   34.29    2.10
  -2  18 -13   39.52    3.02
  -2 -18 -13   33.61    3.08
  -2 -18 -13   30.94    2.05
   2  20 -13   32.51    2.77
   2 -20 -13   33.19    2.71
   2  20 -13   30.19    1.95
   2 -20 -13   30.95    2.38
  -2 -20  13   33.17    2.67
  -2  20  13   29.47    2.48
  -2  20  13   29.90    2.25
  -2 -20  13   32.06    2.39
   2  20 -12    0.62    1.24
   2 -20 -12    0.10    1.19
   2  20 -12    0.41    0.84
   2 -20 -12    0.80    1.09
  -2 -20  12   -0.82    1.15
  -2  20  12    0.68    1.08
  -2  20  12    1.24    0.99
  -2 -20  12   -0.33    0.75
   2  20 -11   15.02    2.01
   2 -20 -11   14.47    1.88
   2  20 -11   12.41    1.42
   2 -20 -11   14.88    1.75
  -2 -20  11   16.28    1.89
  -2  20  11   12.59    1.69
  -2  20  11   13.26    1.75
  -2 -20  11   14.78    1.33
   2  20 -10   11.97    1.74
   2 -20 -10   10.18    1.11
   2  20 -10   11.61    1.41
   2 -20 -10    8.71    1.61
  -2 -20  10   11.99    1.64
  -2  20  10   10.58    1.50
  -2  20  10    9.93    1.62
  -2 -20  10   11.92    1.30
   2  20  -9   48.89    3.07
   2 -20  -9   53.95    3.12
   2  20  -9   53.49    2.62
   2 -20  -9   56.79    3.03
  -2 -20   9   53.79    2.96
  -2  20   9   51.68    2.72
  -2  20   9   53.68    2.85
  -2 -20   9   54.87    2.51
   2  20  -8   57.68    3.14
   2 -20  -8   46.10    3.04
   2  20  -8   57.99    2.76
   2 -20  -8   48.34    2.96
  -2 -20   8   50.52    2.87
  -2  20   8   53.34    2.73
  -2  20   8   55.74    2.89
  -2 -20   8   49.47    2.50
   2  20  -7   10.97    1.68
   2 -20  -7   10.28    1.59
   2  20  -7    8.75    1.39
   2 -20  -7    6.14    1.60
  -2 -20   7    7.12    0.95
  -2  20   7    6.70    0.92
  -2  20   7    8.52    1.51
  -2 -20   7    6.20    0.80
   2  20  -6    5.20    1.38
   2 -20  -6    6.38    1.38
   2  20  -6    5.18    1.24
   2 -20  -6    3.89    1.41
  -2 -20   6    4.90    1.34
  -2  20   6    5.74    1.28
  -2  20   6    4.68    1.34
  -2 -20   6    4.82    1.20
   2 -20  -5    4.40    1.25
   2  20  -5    4.28    1.32
   2  20  -5    3.99    1.22
   2 -20  -5    4.61    1.36
  -2 -20   5    4.26    0.81
  -2  20   5    2.79    1.22
  -2  20   5    4.05    0.79
  -2 -20   5    3.82    1.13
   2 -20  -4  105.35    4.47
   2  20  -4  107.88    4.49
   2  20  -4  108.47    4.49
   2 -20  -4  110.72    4.66
  -2 -20   4  110.82    4.49
  -2  20   4  101.52    4.21
  -2  20   4  106.33    3.57
  -2 -20   4  106.61    4.24
   2 -20  -3   14.62    1.55
   2  20  -3   12.10    1.08
   2  20  -3   12.10    1.61
   2 -20  -3   11.61    1.64
  -2 -20   3   13.27    1.58
  -2  20   3   12.52    1.49
  -2  20   3   10.54    1.04
  -2 -20   3   12.44    1.53
   2 -20  -2   23.25    1.89
   2  20  -2   21.06    1.27
   2  20  -2   18.59    1.95
   2 -20  -2   22.99    1.31
  -2 -20   2   23.00    1.95
  -2  20   2   21.38    1.83
  -2  20   2   19.73    1.87
  -2 -20   2   22.93    1.85
   2 -20  -1   35.46    2.41
   2  20  -1   39.80    2.50
   2  20  -1   41.01    1.77
   2 -20  -1   35.05    2.40
  -2 -20   1   36.80    2.38
  -2  20   1   39.52    1.67
  -2  20   1   41.83    2.36
  -2 -20   1   36.08    2.34
   2 -20   0   48.40    1.93
   2  20   0   48.20    2.77
   2  20   0   50.84    2.76
   2 -20   0   46.36    2.66
  -2 -20   0   46.79    2.78
  -2  20   0   47.36    2.68
  -2  20   0   49.50    2.58
  -2 -20   0   50.69    2.71
   2 -20   1    2.64    1.11
   2  20   1    0.61    0.70
   2  20   1    2.28    1.17
   2 -20   1    3.08    1.10
  -2 -20  -1    3.06    1.21
  -2  20  -1    0.83    1.15
  -2  20  -1    0.89    0.67
  -2 -20  -1    2.00    1.18
   2 -20   2   67.74    3.02
   2  20   2   52.57    3.02
   2  20   2   52.62    3.01
   2 -20   2   66.95    3.00
  -2 -20  -2   65.04    3.19
  -2  20  -2   56.38    2.25
  -2  20  -2   54.16    2.07
  -2 -20  -2   63.75    3.09
   2 -20   3   10.84    1.55
   2  20   3   11.92    1.05
   2  20   3   14.81    1.66
   2 -20   3    9.86    1.45
  -2  20  -3   15.54    1.66
  -2 -20  -3    9.58    1.72
  -2  20  -3   13.30    1.43
  -2 -20  -3   11.04    1.06
   2 -20   4   75.01    3.62
   2  20   4   70.93    3.50
   2  20   4   73.31    3.54
   2 -20   4   76.41    3.20
  -2  20  -4   73.65    3.53
  -2 -20  -4   73.80    2.73
  -2  20  -4   71.76    3.22
  -2 -20  -4   74.28    2.69
   2 -20   5   25.90    2.00
   2  20   5   26.38    2.11
   2  20   5   27.18    1.99
   2 -20   5   22.74    1.70
  -2  20  -5   27.12    2.25
  -2 -20  -5   23.84    2.29
  -2  20  -5   26.54    1.75
  -2 -20  -5   25.11    2.04
   2 -20   6   34.42    2.36
   2  20   6   29.31    2.33
   2  20   6   27.19    2.27
   2 -20   6   33.76    1.98
  -2  20  -6   32.37    2.57
  -2 -20  -6   36.09    1.85
  -2  20  -6   28.52    1.93
  -2 -20  -6   32.01    2.37
   2 -20   7   93.33    4.34
   2  20   7   92.52    4.15
   2  20   7   88.45    3.96
   2 -20   7   94.23    3.56
  -2  20  -7   91.85    4.50
  -2 -20  -7   88.57    4.52
  -2  20  -7   93.03    3.61
  -2 -20  -7   87.04    3.89
   2 -20   8    1.22    1.35
   2  20   8    4.97    1.28
   2  20   8    2.59    1.18
   2 -20   8    2.70    0.93
  -2  20  -8    3.67    1.48
  -2 -20  -8    1.99    1.45
  -2  20  -8    3.30    1.27
  -2 -20  -8    2.30    1.23
   2 -20   9   56.96    3.29
   2  20   9   63.49    3.31
   2  20   9   59.61    2.97
   2 -20   9   57.20    2.46
  -2  20  -9   57.63    3.54
  -2 -20  -9   54.48    3.52
  -2  20  -9   61.51    2.55
  -2 -20  -9   54.07    2.98
   2 -20  10    2.11    1.25
   2  20  10    0.61    1.20
   2  20  10    0.09    1.00
   2 -20  10    0.94    0.75
  -2  20 -10    0.66    0.91
  -2 -20 -10    0.54    1.33
  -2  20 -10    0.06    0.98
  -2 -20 -10    0.68    1.03
   2 -20  11    7.19    1.64
   2  20  11    3.80    1.59
   2  20  11    3.10    1.22
   2 -20  11    5.36    0.93
  -2  20 -11    5.33    1.83
  -2 -20 -11    6.79    1.77
  -2  20 -11    5.42    0.95
  -2 -20 -11    3.90    1.28
   2 -20  12   10.02    1.81
   2  20  12    6.77    1.82
   2  20  12    7.66    1.39
   2 -20  12    9.81    1.00
  -2  20 -12   10.46    2.01
  -2 -20 -12    8.95    1.35
  -2  20 -12    7.48    1.31
  -2 -20 -12   10.85    1.50
   2  22 -12   13.52    2.09
   2 -22 -12    9.98    1.95
   2  22 -12   11.96    1.44
   2 -22 -12    8.67    1.80
  -2 -22  12   10.35    1.87
  -2  22  12   12.23    1.79
  -2  22  12   11.55    1.66
  -2 -22  12    8.71    1.33
   2  22 -11    5.06    1.69
   2 -22 -11    5.48    1.63
   2  22 -11    6.14    1.21
   2 -22 -11    3.06    1.56
  -2 -22  11    5.24    1.51
  -2  22  11    4.77    1.48
  -2  22  11    6.31    1.50
  -2 -22  11    4.57    1.18
   2  22 -10    3.88    1.59
   2 -22 -10    4.51    0.94
   2  22 -10    0.95    1.55
   2 -22 -10    2.55    1.45
  -2 -22  10    3.71    1.39
  -2  22  10    2.29    1.30
  -2  22  10    4.19    1.35
  -2 -22  10    2.30    1.09
   2  22  -9   42.81    2.98
   2 -22  -9   39.35    2.82
   2  22  -9   43.69    2.51
   2 -22  -9   39.10    2.62
  -2 -22   9   40.70    2.68
  -2  22   9   41.04    2.58
  -2  22   9   40.33    2.69
  -2 -22   9   36.90    2.32
   2  22  -8    3.48    1.43
   2 -22  -8    5.55    1.42
   2  22  -8    1.24    1.20
   2 -22  -8    3.58    1.46
  -2 -22   8    3.57    1.32
  -2  22   8    1.17    1.31
  -2  22   8    3.07    0.84
  -2 -22   8    3.71    1.11
   2  22  -7   22.70    2.33
   2 -22  -7   25.79    1.58
   2  22  -7   23.81    2.06
   2 -22  -7   28.20    2.30
  -2 -22   7   25.66    2.17
  -2  22   7   22.84    2.04
  -2  22   7   24.16    2.17
  -2 -22   7   25.87    1.91
   2 -22  -6  114.49    5.09
   2  22  -6  120.30    5.31
   2  22  -6  119.39    4.94
   2 -22  -6  107.01    5.06
  -2 -22   6  111.07    5.09
  -2  22   6  115.02    3.85
  -2  22   6  117.17    5.07
  -2 -22   6  106.20    4.58
   2 -22  -5   11.95    1.21
   2  22  -5   12.13    1.98
   2  22  -5   16.17    1.80
   2 -22  -5   13.35    1.94
  -2 -22   5   13.12    1.76
  -2  22   5   14.50    1.65
  -2  22   5   16.30    1.86
  -2 -22   5   16.94    1.74
   2 -22  -4   30.82    2.32
   2  22  -4   28.41    2.40
   2  22  -4   24.04    1.45
   2 -22  -4   29.62    2.34
  -2 -22   4   27.05    1.51
  -2  22   4   25.10    1.48
  -2  22   4   21.73    2.23
  -2 -22   4   27.40    2.07
   2 -22  -3  213.14    8.38
   2  22  -3  212.70    8.46
   2  22  -3  205.70    6.90
   2 -22  -3  210.67    8.38
  -2 -22   3  214.52    8.24
  -2  22   3  202.41    8.12
  -2  22   3  213.72    8.19
  -2 -22   3  199.47    7.77
   2 -22  -2   15.24    1.91
   2  22  -2   20.53    1.41
   2  22  -2   19.26    1.96
   2 -22  -2   16.78    2.04
  -2 -22   2   16.34    1.90
  -2  22   2   17.26    2.00
  -2  22   2   20.43    1.94
  -2 -22   2   20.55    1.86
   2 -22  -1   16.12    1.93
   2  22  -1   19.34    1.99
   2  22  -1   19.83    1.87
   2 -22  -1   16.13    1.29
  -2 -22   1   16.18    1.98
  -2  22   1   19.24    1.95
  -2  22   1   20.95    1.92
  -2 -22   1   17.55    1.89
   2 -22   0   82.03    3.81
   2  22   0   81.46    3.97
   2  22   0   81.12    2.99
   2 -22   0   81.83    3.86
  -2 -22   0   75.78    3.86
  -2  22   0   81.70    3.83
  -2  22   0   81.04    3.74
  -2 -22   0   79.22    3.76
   2 -22   1   13.81    1.71
   2  22   1   14.41    1.86
   2  22   1   15.18    1.92
   2 -22   1   12.78    1.81
  -2 -22  -1   13.36    1.93
  -2  22  -1   14.99    1.90
  -2  22  -1   16.79    1.67
  -2 -22  -1   14.09    1.18
   2 -22   2   18.37    2.00
   2  22   2   20.55    1.43
   2  22   2   21.72    2.05
   2 -22   2   21.03    2.03
  -2 -22  -2   17.64    1.46
  -2  22  -2   20.59    1.48
  -2  22  -2   20.93    1.85
  -2 -22  -2   19.07    2.06
   2 -22   3   37.53    2.58
   2  22   3   35.50    2.71
   2  22   3   36.65    2.63
   2 -22   3   34.61    2.43
  -2 -22  -3   45.05    2.93
  -2  22  -3   43.11    2.81
  -2  22  -3   39.49    2.33
  -2 -22  -3   38.04    2.70
   2 -22   4   15.53    1.94
   2  22   4   22.15    1.97
   2  22   4   20.31    2.03
   2 -22   4   16.21    1.76
  -2  22  -4   18.20    2.18
  -2 -22  -4   12.94    2.18
  -2  22  -4   21.78    1.72
  -2 -22  -4   16.76    2.01
   2 -22   5   57.59    3.31
   2  22   5   55.83    3.32
   2  22   5   57.55    3.23
   2 -22   5   56.70    2.85
  -2  22  -5   62.40    3.60
  -2 -22  -5   55.40    3.39
  -2  22  -5   59.94    2.22
  -2 -22  -5   56.43    2.36
   2 -22   6   67.43    2.70
   2  22   6   61.58    3.51
   2  22   6   63.07    3.50
   2 -22   6   69.45    3.10
  -2  22  -6   62.41    3.73
  -2 -22  -6   69.27    3.82
  -2  22  -6   65.82    3.08
  -2 -22  -6   63.30    3.47
   2 -22   7   29.86    2.54
   2  22   7   27.42    2.42
   2  22   7   28.83    2.23
   2 -22   7   26.76    1.83
  -2  22  -7   31.84    2.69
  -2 -22  -7   27.44    2.50
  -2  22  -7   30.42    1.93
  -2 -22  -7   25.30    2.19
   2 -22   8   24.60    2.35
   2  22   8   24.03    2.30
   2  22   8   23.34    2.12
   2 -22   8   26.87    1.79
  -2  22  -8   24.30    2.57
  -2 -22  -8   21.93    2.59
  -2  22  -8   25.49    1.82
  -2 -22  -8   28.26    2.16
   2 -22   9   24.42    1.69
   2  22   9   25.51    1.58
   2  22   9   26.72    2.09
   2 -22   9   23.32    1.68
  -2  22  -9   25.93    2.69
  -2 -22  -9   26.54    2.52
  -2  22  -9   24.06    1.73
  -2 -22  -9   24.72    2.21
   2 -22  10    5.79    1.59
   2  22  10    3.96    1.56
   2  22  10    4.29    1.36
   2 -22  10    4.53    1.03
  -2  22 -10    4.50    1.78
  -2 -22 -10    5.06    1.79
  -2  22 -10    3.61    1.03
  -2 -22 -10    4.89    1.39
   2 -22  11    0.43    1.38
   2  22  11    1.32    1.37
   2  22  11    0.15    1.13
   2 -22  11    1.74    1.09
  -2  22 -11    2.42    1.55
  -2 -22 -11   -0.43    1.59
  -2  22 -11    1.06    0.89
  -2 -22 -11    2.53    1.20
   2  24 -10   14.43    2.22
   2 -24 -10   14.37    2.14
   2  24 -10   15.05    1.80
   2 -24 -10   14.13    1.34
  -2 -24  10   14.13    2.06
  -2  24  10   13.20    1.99
  -2  24  10   14.59    2.04
  -2 -24  10   14.42    1.64
   2  24  -9   21.94    2.51
   2 -24  -9   22.00    2.37
   2  24  -9   20.54    2.01
   2 -24  -9   24.54    2.42
  -2 -24   9   21.71    1.58
  -2  24   9   21.11    2.20
  -2  24   9   19.15    2.29
  -2 -24   9   22.95    1.90
   2 -24  -8    9.12    1.88
   2  24  -8   13.64    2.00
   2  24  -8   12.71    1.71
   2 -24  -8    9.73    1.95
  -2 -24   8   10.47    1.79
  -2  24   8   13.08    1.77
  -2  24   8   13.18    1.89
  -2 -24   8   10.41    1.55
   2 -24  -7   39.07    2.90
   2  24  -7   42.17    2.18
   2  24  -7   44.06    2.80
   2 -24  -7   39.58    2.12
  -2 -24   7   38.38    2.84
  -2  24   7   47.31    2.84
  -2  24   7   42.82    2.10
  -2 -24   7   40.95    2.66
   2 -24  -6   83.79    3.35
   2  24  -6   81.92    4.50
   2  24  -6   79.62    4.12
   2 -24  -6   82.22    4.46
  -2 -24   6   88.49    4.33
  -2  24   6   81.61    4.10
  -2  24   6   81.43    3.21
  -2 -24   6   81.15    3.98
   2 -24  -5   37.43    2.63
   2  24  -5   36.01    2.83
   2  24  -5   36.20    2.53
   2 -24  -5   32.02    1.87
  -2 -24   5   34.26    2.63
  -2  24   5   37.12    1.85
  -2  24   5   39.12    2.81
  -2 -24   5   33.40    2.48
   2 -24  -4   80.34    3.09
   2  24  -4   82.07    4.30
   2  24  -4   79.85    4.05
   2 -24  -4   79.81    4.33
  -2 -24   4   85.98    4.21
  -2  24   4   79.88    3.92
  -2  24   4   78.42    4.21
  -2 -24   4   77.75    3.99
   2 -24  -3   14.08    1.96
   2  24  -3   17.51    2.12
   2  24  -3   18.85    2.02
   2 -24  -3   12.57    2.15
  -2 -24   3   14.81    1.34
  -2  24   3   18.92    2.01
  -2  24   3   17.44    2.04
  -2 -24   3   17.89    1.93
   2 -24  -2   30.45    2.59
   2  24  -2   35.30    1.87
   2  24  -2   32.98    2.53
   2 -24  -2   32.81    1.86
  -2 -24   2   32.88    2.61
  -2  24   2   34.21    2.59
  -2  24   2   35.78    2.53
  -2 -24   2   34.39    2.49
   2 -24  -1   37.05    1.86
   2  24  -1   33.61    2.70
   2  24  -1   34.49    2.71
   2 -24  -1   36.44    2.70
  -2 -24   1   33.42    2.66
  -2  24   1   30.79    2.63
  -2  24   1   35.70    1.81
  -2 -24   1   33.87    2.59
   2 -24   0   37.23    2.63
   2  24   0   37.70    2.81
   2  24   0   40.16    2.78
   2 -24   0   37.02    1.89
  -2 -24   0   39.13    2.85
  -2  24   0   38.15    2.82
  -2  24   0   39.88    2.77
  -2 -24   0   36.24    2.75
   2 -24   1   64.21    3.50
   2  24   1   60.31    3.59
   2  24   1   59.09    3.52
   2 -24   1   63.86    2.58
  -2 -24  -1   63.15    3.47
  -2  24  -1   64.05    3.63
  -2  24  -1   60.07    3.34
  -2 -24  -1   65.32    3.54
   2 -24   2    7.20    0.96
   2  24   2    4.53    1.55
   2  24   2    5.60    1.56
   2 -24   2    5.61    1.44
  -2 -24  -2    5.04    1.61
  -2  24  -2    4.12    1.55
  -2  24  -2    4.09    0.93
  -2 -24  -2    4.54    1.50
   2 -24   3   16.31    1.93
   2  24   3   19.09    2.09
   2  24   3   18.39    2.10
   2 -24   3   15.73    1.81
  -2 -24  -3   14.47    2.16
  -2  24  -3   17.13    2.17
  -2  24  -3   19.21    1.89
  -2 -24  -3   16.55    1.37
   2 -24   4   94.95    4.58
   2  24   4   87.82    4.56
   2  24   4   86.56    4.43
   2 -24   4   93.34    4.20
  -2 -24  -4   89.92    4.76
  -2  24  -4   85.25    4.70
  -2  24  -4   89.67    4.02
  -2 -24  -4   95.83    4.63
   2 -24   5   40.49    2.80
   2  24   5   35.23    2.72
   2  24   5   35.41    2.73
   2 -24   5   39.36    2.42
  -2 -24  -5   42.03    3.02
  -2  24  -5   34.92    2.88
  -2  24  -5   32.88    2.43
  -2 -24  -5   36.12    2.84
   2 -24   6   52.08    3.45
   2  24   6   54.15    3.30
   2  24   6   50.58    3.32
   2 -24   6   50.70    2.78
  -2  24  -6   57.27    3.74
  -2 -24  -6   50.72    3.70
  -2  24  -6   53.38    2.89
  -2 -24  -6   51.96    3.33
   2 -24   7   36.23    2.92
   2  24   7   37.01    2.93
   2  24   7   38.49    2.81
   2 -24   7   37.05    2.31
  -2  24  -7   38.26    2.18
  -2 -24  -7   36.64    2.14
  -2  24  -7   37.80    2.38
  -2 -24  -7   36.30    1.99
   2 -24   8    3.63    1.69
   2  24   8    7.55    1.73
   2  24   8    8.13    1.62
   2 -24   8    4.74    1.29
  -2  24  -8    8.06    1.20
  -2 -24  -8    5.99    1.16
  -2  24  -8    8.10    1.24
  -2 -24  -8    3.52    1.08
   2 -24   9   -0.32    1.47
   2  24   9    1.15    1.48
   2  24   9    2.62    1.29
   2 -24   9    2.25    1.01
  -2  24  -9    0.23    1.64
  -2 -24  -9    1.90    1.56
  -2  24  -9    1.28    1.01
  -2 -24  -9    1.34    1.36
  -2 -26   9   11.29    1.97
   2 -26  -8   12.84    2.08
   2  26  -8   13.69    2.31
   2  26  -8   16.22    1.86
   2 -26  -8   10.32    2.14
  -2 -26   8   13.30    2.07
  -2  26   8   14.30    1.95
  -2  26   8   11.47    2.07
  -2 -26   8   13.65    1.77
   2 -26  -7   14.17    1.93
   2  26  -7    7.79    1.40
   2  26  -7    9.24    1.76
   2 -26  -7   12.35    2.03
  -2 -26   7   11.63    2.02
  -2  26   7    8.37    1.82
  -2  26   7    9.60    1.87
  -2 -26   7   13.40    1.73
   2 -26  -6   46.43    2.33
   2  26  -6   49.43    3.69
   2  26  -6   46.82    3.22
   2 -26  -6   47.01    3.53
  -2 -26   6   49.54    2.46
  -2  26   6   46.93    3.14
  -2  26   6   47.84    3.40
  -2 -26   6   46.64    3.06
   2 -26  -5   47.64    3.36
   2  26  -5   48.96    2.43
   2  26  -5   46.78    3.23
   2 -26  -5   46.40    3.39
  -2 -26   5   50.87    3.33
  -2  26   5   45.05    3.15
  -2  26   5   49.41    3.36
  -2 -26   5   47.38    3.15
   2 -26  -4    2.32    1.51
   2  26  -4    5.05    1.57
   2  26  -4    4.21    1.55
   2 -26  -4    2.21    1.66
  -2 -26   4    3.95    1.51
  -2  26   4    2.80    1.50
  -2  26   4    2.96    1.54
  -2 -26   4    2.12    1.47
   2 -26  -3    3.06    1.54
   2  26  -3    4.25    1.68
   2  26  -3    2.96    0.97
   2 -26  -3    2.67    1.65
  -2 -26   3    4.34    1.54
  -2  26   3    3.66    1.57
  -2  26   3    3.22    1.57
  -2 -26   3    5.21    1.51
   2 -26  -2   12.59    2.05
   2  26  -2   15.91    1.41
   2  26  -2   13.24    1.40
   2 -26  -2   10.58    2.15
  -2 -26   2   11.05    2.05
  -2  26   2   15.81    2.03
  -2  26   2   15.59    2.04
  -2 -26   2   13.25    2.02
   2 -26  -1    0.70    1.34
   2  26  -1    1.22    1.45
   2  26  -1    2.99    0.94
   2 -26  -1    3.27    1.45
  -2 -26   1    1.05    1.43
  -2  26   1    2.24    1.41
  -2  26   1    1.37    1.43
  -2 -26   1    0.51    1.44
   2 -26   0    1.56    1.41
   2  26   0    2.48    1.47
   2  26   0    2.09    1.40
   2 -26   0    2.09    1.43
  -2 -26   0    2.32    1.40
  -2  26   0    0.81    0.91
  -2  26   0    1.42    1.37
  -2 -26   0    1.22    1.41
   2 -26   1   18.69    2.19
   2  26   1   20.97    1.61
   2  26   1   22.67    2.26
   2 -26   1   17.33    1.52
  -2 -26  -1   19.96    2.38
  -2  26  -1   22.51    2.37
  -2  26  -1   21.93    2.24
  -2 -26  -1   18.95    2.36
   2 -26   2   60.11    2.58
   2  26   2   54.05    3.50
   2  26   2   52.98    3.57
   2 -26   2   57.33    3.42
  -2 -26  -2   56.85    3.58
  -2  26  -2   56.47    3.69
  -2  26  -2   52.55    3.28
  -2 -26  -2   54.80    3.61
   2 -26   3   35.57    2.74
   2  26   3   34.07    2.76
   2  26   3   34.47    2.05
   2 -26   3   37.40    2.63
  -2 -26  -3   34.92    3.10
  -2  26  -3   34.90    2.99
  -2  26  -3   34.21    1.90
  -2 -26  -3   35.08    2.81
   2 -26   4   35.21    2.90
   2  26   4   40.46    2.97
   2  26   4   40.54    2.95
   2 -26   4   29.78    2.62
  -2 -26  -4   33.59    3.03
  -2  26  -4   40.59    3.06
  -2  26  -4   40.95    2.64
  -2 -26  -4   32.90    2.06
   2 -26   5    6.71    1.71
   2  26   5    5.94    1.84
   2  26   5    7.04    1.79
   2 -26   5    6.17    1.51
  -2 -26  -5    5.37    1.86
  -2  26  -5    7.15    1.26
  -2  26  -5    6.65    1.49
  -2 -26  -5    7.25    1.77
   2 -26   6   55.42    3.65
   2  26   6   50.84    2.58
   2  26   6   56.59    2.58
   2 -26   6   50.14    3.11
  -2 -26  -6   52.57    3.80
  -2  26  -6   54.14    3.92
  -2  26  -6   55.49    3.18
  -2 -26  -6   49.97    2.48
   2 -26   7    1.97    1.59
   2  26   7    4.50    1.68
   2  26   7    4.03    1.53
   2 -26   7    3.92    1.32
  -2  26  -7    3.91    1.77
  -2 -26  -7    4.16    1.87
  -2  26  -7    4.83    1.33
  -2 -26  -7    3.06    1.68
   2 -28  -6    7.21    1.94
   2  28  -6    7.07    2.10
   2  28  -6    4.95    1.16
   2 -28  -6    6.24    1.99
  -2 -28   6    8.36    1.94
  -2  28   6    7.36    1.14
  -2  28   6    8.80    2.00
  -2 -28   6    6.37    1.62
   2 -28  -5   21.34    2.62
   2  28  -5   23.08    2.82
   2  28  -5   23.36    2.53
   2 -28  -5   20.80    1.84
  -2 -28   5   22.50    2.59
  -2  28   5   23.92    2.50
  -2  28   5   24.53    2.62
  -2 -28   5   18.93    2.40
   2 -28  -4    3.59    1.74
   2  28  -4    4.93    1.72
   2  28  -4    5.27    1.72
   2 -28  -4    3.80    1.92
  -2 -28   4    5.85    1.68
  -2  28   4    6.00    1.70
  -2  28   4    4.22    1.74
  -2 -28   4    2.69    1.64
   2 -28  -3    7.09    1.81
   2  28  -3    5.03    1.26
   2  28  -3    5.47    1.83
   2 -28  -3    6.51    2.05
  -2 -28   3    7.04    1.88
  -2  28   3    7.85    1.85
  -2  28   3    6.40    1.15
  -2 -28   3    8.65    1.83
   2 -28  -2   28.56    2.73
   2  28  -2   27.15    2.93
   2  28  -2   26.69    2.82
   2 -28  -2   27.21    2.88
  -2 -28   2   29.30    2.73
  -2  28   2   26.32    2.83
  -2  28   2   26.44    2.78
  -2 -28   2   28.06    2.74
   2 -28  -1   17.25    2.23
   2  28  -1   17.03    1.57
   2  28  -1   17.34    2.37
   2 -28  -1   15.99    2.45
  -2 -28   1   15.95    1.61
  -2  28   1   18.17    2.35
  -2  28   1   16.24    2.25
  -2 -28   1   15.50    1.53
   2 -28   0   10.11    2.01
   2  28   0   10.10    1.38
   2  28   0    9.67    2.10
   2 -28   0   10.15    2.08
  -2 -28   0   11.17    2.10
  -2  28   0    8.23    1.27
  -2  28   0    9.95    1.94
  -2 -28   0   10.27    2.12
   2 -28   1   34.41    2.87
   2  28   1   34.81    3.04
   2  28   1   29.98    3.03
   2 -28   1   31.89    2.94
  -2 -28  -1   36.61    3.20
  -2  28  -1   30.00    3.07
  -2  28  -1   33.50    2.85
  -2 -28  -1   33.93    3.12
   2 -28   2   32.45    2.07
   2  28   2   33.33    3.17
   2  28   2   37.44    3.05
   2 -28   2   32.47    1.98
  -2 -28  -2   33.62    2.19
  -2  28  -2   38.98    3.20
  -2  28  -2   37.78    2.93
  -2 -28  -2   33.93    3.19
   2 -28   3    6.91    1.92
   2  28   3    7.45    1.29
   2  28   3    5.71    2.00
   2 -28   3    8.50    1.83
  -2 -28  -3    8.67    2.02
  -2  28  -3    8.21    1.27
  -2  28  -3    9.54    1.80
  -2 -28  -3    8.40    1.97
   2 -28   4   12.04    2.11
   2  28   4    9.94    2.07
   2  28   4    8.90    2.08
   2 -28   4    8.99    1.78
  -2 -28  -4    8.72    2.23
  -2  28  -4    7.17    2.19
  -2  28  -4    9.29    1.79
  -2 -28  -4    9.48    2.11
   2 -28   5   63.98    4.07
   2  28   5   59.12    4.08
   2  28   5   58.50    3.98
   2 -28   5   55.79    3.46
  -2 -28  -5   58.52    4.44
  -2  28  -5   59.55    3.10
  -2  28  -5   59.64    3.60
  -2 -28  -5   56.77    4.02
   3  -1 -18   22.05    1.97
   3   1 -18   25.04    1.96
   3  -1 -18   21.57    1.99
   3   1 -18   25.21    2.10
   3  -1 -17    1.28    0.90
   3   1 -17    1.34    0.96
   3  -1 -17    0.01    1.03
   3   1 -17    0.61    1.08
   3   1 -17    0.42    0.54
   3  -1 -17    0.64    0.59
   3   1 -17    0.76    0.57
   3  -1 -17    0.09    0.59
   3  -1 -16    8.76    1.26
   3   1 -16    9.02    1.30
   3  -1 -16   10.44    1.37
   3   1 -16   10.05    1.36
   3   1 -16    9.97    0.83
   3  -1 -16    9.43    0.71
   3   1 -16    9.76    0.84
   3  -1 -16    9.08    0.74
   3  -1 -15   32.65    1.82
   3   1 -15   31.74    1.88
   3  -1 -15   32.54    1.99
   3   1 -15   34.00    2.02
   3   1 -15   31.87    1.37
   3  -1 -15   31.73    1.42
   3   1 -15   32.51    1.43
   3  -1 -15   32.45    1.24
   3  -1 -14    8.66    1.02
   3   1 -14    6.37    1.02
   3  -1 -14    7.33    0.76
   3   1 -14    5.76    1.14
   3   1 -14    5.77    0.75
   3  -1 -14    7.63    0.65
   3   1 -14    5.51    0.81
   3  -1 -14    7.50    0.70
   3  -1 -13  494.55   18.05
   3   1 -13  530.48   19.04
   3  -1 -13  517.39   19.13
   3   1 -13  529.65   19.45
   3   1 -13  525.98   16.47
   3  -1 -13  502.28   16.71
   3   1 -13  525.18   17.40
   3  -1 -13  520.95   17.68
   3  -1 -12  427.74   14.54
   3   1 -12  444.18   15.04
   3  -1 -12  415.31   14.59
   3   1 -12  430.37   14.02
   3   1 -12  439.71   13.56
   3  -1 -12  418.94   13.29
   3   1 -12  448.23   14.16
   3  -1 -12  413.55   12.89
   3  -1 -11  262.63    7.90
   3   1 -11  264.87    8.04
   3  -1 -11  262.64    8.18
   3   1 -11  273.24    7.77
   3   1 -11  263.28    7.02
   3  -1 -11  255.17    6.98
   3   1 -11  272.38    7.38
   3  -1 -11  259.80    7.26
   3  -1 -10  107.62    3.11
   3   1 -10  120.84    3.34
   3  -1 -10  112.13    2.89
   3   1 -10  121.23    3.49
   3   1 -10  109.57    2.75
   3  -1 -10  112.25    3.10
   3   1 -10  119.26    2.95
   3  -1 -10  109.37    2.87
   3  -1  -9   53.23    1.62
   3  -1  -9   56.69    1.75
   3  -1  -9   52.83    1.43
   3  -1  -9   54.49    1.55
   3  -1  -8  201.89    5.08
   3   1  -8  192.32    5.03
   3  -1  -8  200.08    5.24
   3   1  -8  193.92    5.19
   3   1  -8  198.48    4.88
   3  -1  -8  196.96    4.90
   3   1  -8  202.54    5.08
   3  -1  -8  199.67    5.13
   3  -1  -7  295.44    7.98
   3   1  -7  291.15    7.67
   3  -1  -7  305.38    8.10
   3   1  -7  280.29    7.80
   3   1  -7  314.35    8.01
   3  -1  -7  281.33    7.46
   3   1  -7  311.02    8.39
   3  -1  -7  289.04    7.93
   3   1  -6 2340.31  120.46
   3  -1  -6 2312.72  120.68
   3   1  -6 2381.78  123.54
   3   1  -6 2417.51  124.67
   3  -1  -6 2332.00  120.67
   3   1  -6 2310.64  120.85
   3   1  -5  163.07    3.54
   3  -1  -5  165.89    3.62
   3   1  -5  175.99    3.87
   3   1  -5  164.40    3.83
   3  -1  -5  165.01    3.56
   3   1  -5  173.25    4.02
  -3   1   5  172.83    4.15
   3  -1  -4   12.18    0.49
   3  -1  -4   11.94    0.75
   3   1  -4   13.91    0.83
  -3  -1   4   10.72    0.49
  -3   1   4   12.18    0.59
  -3   1   4   10.95    0.77
  -3  -1   4   13.50    0.80
   3   1  -3  272.12    6.00
   3  -1  -3  262.07    5.70
   3  -1  -3  254.47    6.64
   3   1  -3  285.46    7.52
  -3  -1   3  246.86    5.30
  -3   1   3  276.79    5.74
  -3   1   3  248.69    6.62
  -3  -1   3  245.96    5.95
   3   1  -2  753.00   21.74
   3  -1  -2  735.67   20.29
   3  -1  -2  729.19   23.63
   3   1  -2  781.27   25.51
  -3   1   2  812.16   25.35
  -3  -1   2  773.78   24.17
   3  -1  -1  413.89    9.26
   3   1  -1  372.81    8.54
   3   1  -1  393.77    9.82
  -3  -1   1  392.93    9.16
  -3   1   1  388.54    9.63
  -3  -1   1  416.11   10.62
   3  -1   0 5664.21  431.37
   3   1   0 5913.52  450.10
   3  -1   0 5854.01  446.92
   3   1   0 5667.66  434.34
  -3   1   0 5730.92  434.34
  -3  -1   0 5539.14  423.44
  -3   1   0 5769.12  440.80
  -3  -1   0 5927.40  452.71
   3   1   1 3146.67  181.34
   3  -1   1 3154.44  176.99
   3   1   1 2954.54  167.91
   3  -1   1 3295.85  185.88
  -3   1  -1 2965.44  170.35
  -3  -1  -1 3056.44  176.53
  -3   1  -1 3242.98  186.90
  -3  -1  -1 3062.64  172.49
   3   1   2 2138.71  106.98
   3  -1   2 2203.96  102.65
   3   1   2 2101.09   99.57
   3  -1   2 2067.00   96.77
  -3   1  -2 2221.29  110.01
  -3  -1  -2 2216.93  111.30
  -3   1  -2 2291.90  114.43
  -3  -1  -2 2191.02  103.95
   3   1   3  938.32   33.24
   3  -1   3  885.87   27.22
   3   1   3  921.34   29.71
  -3   1  -3  884.20   32.09
  -3  -1  -3  931.49   34.14
  -3   1  -3  960.96   34.19
  -3  -1  -3 1017.89   32.68
   3   1   4   26.02    0.87
  -3   1  -4   29.74    0.84
  -3  -1  -4   30.15    1.34
  -3   1  -4   26.76    0.95
  -3  -1  -4   27.18    0.54
  -3  -1  -5  515.39   16.51
  -3   1  -5  460.95   15.15
  -3  -1  -5  518.70   12.87
   3   1   6  210.06    5.57
  -3   1  -6  199.80    5.88
  -3  -1  -6  223.62    5.87
  -3   1  -6  203.65    6.23
   3   1   7   45.59    1.44
  -3   1  -7   42.96    1.68
  -3  -1  -7   50.58    2.03
  -3   1  -7   47.03    1.97
  -3  -1  -7   45.21    0.71
  -3  -1  -8  359.54   10.74
  -3   1  -8  371.28   11.80
  -3  -1  -8  356.16   11.88
  -3   1  -8  384.87   11.66
  -3  -1  -8  383.78    8.26
  -3  -1  -8  342.32   14.14
  -3  -1  -9  188.37    5.22
  -3   1  -9  178.53    5.67
  -3  -1  -9  186.24    6.14
  -3   1  -9  179.27    6.00
  -3  -1 -10   94.34    3.39
  -3   1 -10   94.87    3.42
  -3  -1 -10   90.64    3.62
  -3   1 -10   93.98    3.75
  -3  -1 -11  246.22    8.54
  -3   1 -11  243.63    8.57
  -3  -1 -11  253.83    9.28
  -3   1 -11  254.43    8.17
  -3  -1 -12   40.24    2.29
  -3   1 -12   37.41    2.30
  -3  -1 -12   45.03    1.91
  -3   1 -12   35.86    2.52
  -3  -1 -13    0.25    0.99
  -3   1 -13    0.13    1.03
  -3  -1 -13    0.69    1.15
  -3   1 -13    1.44    1.17
  -3  -1 -14    1.51    0.76
  -3   1 -14    1.07    1.15
  -3  -1 -14    2.49    1.29
  -3   1 -14    0.82    1.34
  -3  -1 -15   24.27    2.23
  -3   1 -15   31.11    2.32
  -3  -1 -15   26.47    1.70
  -3   1 -15   29.40    2.47
  -3  -1 -16   10.09    1.75
  -3   1 -16   12.35    1.81
  -3  -1 -16    9.63    1.96
  -3   1 -16    9.47    1.98
   3  -3 -18    2.36    1.16
   3   3 -18    2.99    0.77
   3  -3 -18    3.46    1.27
   3   3 -18    2.95    1.33
   3  -3 -17   -0.58    0.96
   3   3 -17    1.33    1.01
   3  -3 -17    1.11    1.00
   3   3 -17    1.17    1.04
   3   3 -17    0.26    0.52
   3  -3 -17    1.42    0.68
   3   3 -17    0.95    0.55
   3  -3 -17    0.28    0.55
   3  -3 -16    6.88    1.19
   3   3 -16    6.84    1.21
   3  -3 -16    8.07    1.31
   3   3 -16    7.46    1.35
   3   3 -16    6.13    0.74
   3  -3 -16    7.72    0.70
   3   3 -16    5.88    0.76
   3  -3 -16    6.68    0.92
   3  -3 -15    2.04    0.96
   3   3 -15    3.85    0.99
   3  -3 -15    2.61    1.01
   3   3 -15    3.13    1.07
   3   3 -15    3.22    0.66
   3  -3 -15    2.49    0.74
   3   3 -15    3.20    0.68
   3  -3 -15    1.59    0.61
   3  -3 -14   38.18    1.84
   3   3 -14   34.27    1.36
   3  -3 -14   36.67    2.03
   3   3 -14   35.71    2.04
   3   3 -14   34.27    1.15
   3  -3 -14   37.89    1.31
   3   3 -14   34.88    1.43
   3  -3 -14   37.25    1.39
   3  -3 -13  653.63   24.44
   3   3 -13  661.81   25.06
   3  -3 -13  621.03   23.80
   3   3 -13  614.71   23.96
   3   3 -13  674.76   22.30
   3  -3 -13  636.23   22.49
   3   3 -13  643.19   22.24
   3  -3 -13  624.43   21.99
   3  -3 -12   53.87    1.64
   3   3 -12   60.21    2.33
   3  -3 -12   54.15    2.33
   3   3 -12   60.37    1.85
   3   3 -12   58.83    1.86
   3  -3 -12   53.12    2.01
   3   3 -12   56.82    1.65
   3  -3 -12   54.35    2.22
   3  -3 -11    2.86    0.65
   3   3 -11    1.89    0.70
   3  -3 -11    2.04    0.75
   3   3 -11    2.24    0.74
   3   3 -11    1.96    0.58
   3  -3 -11    2.61    0.50
   3   3 -11    1.49    0.46
   3  -3 -11    2.04    0.58
   3   3 -10   33.51    1.39
   3  -3 -10   32.82    1.38
   3   3 -10   33.47    1.44
   3   3 -10   34.79    1.04
   3  -3 -10   31.44    1.08
   3   3 -10   31.95    1.03
  -3   3  10   33.02    1.43
  -3   3  10   35.01    1.17
   3   3  -9  676.93   22.96
   3  -3  -9  624.53   21.58
   3   3  -9  641.76   22.21
   3   3  -9  613.63   19.89
   3  -3  -9  685.81   22.36
   3   3  -9  653.27   21.35
  -3   3   9  631.37   21.62
  -3   3   9  670.38   22.09
   3   3  -8  136.37    3.54
   3  -3  -8  129.07    3.44
   3   3  -8  136.12    3.62
   3   3  -8  137.33    3.25
   3  -3  -8  128.03    3.64
   3   3  -8  135.87    3.35
  -3   3   8  130.11    3.48
  -3   3   8  133.16    3.37
   3   3  -7   25.51    0.97
   3  -3  -7   26.37    0.99
   3  -3  -7   27.09    0.99
   3   3  -7   24.57    0.96
  -3  -3   7   26.60    1.00
  -3   3   7   23.39    1.00
  -3   3   7   25.18    1.01
  -3  -3   7   28.28    0.99
   3   3  -6 1782.51   83.83
   3  -3  -6 1716.59   81.10
   3  -3  -6 1837.44   86.13
   3   3  -6 1918.26   89.70
  -3  -3   6 1855.08   87.45
  -3   3   6 1897.44   88.10
  -3   3   6 1844.10   86.88
  -3  -3   6 1928.84   89.72
   3   3  -5  220.48    5.06
   3  -3  -5  197.53    4.56
   3  -3  -5  204.53    5.03
   3   3  -5  218.10    5.22
  -3  -3   5  210.46    5.03
  -3   3   5  208.52    4.78
  -3   3   5  209.99    5.37
  -3  -3   5  202.86    5.03
   3   3  -4  454.03   12.21
   3  -3  -4  477.71   12.54
   3  -3  -4  418.50   12.30
   3   3  -4  459.97   13.19
  -3  -3   4  482.35   13.01
  -3   3   4  473.29   12.72
  -3   3   4  475.16   13.69
  -3  -3   4  444.53   12.67
   3   3  -3  408.12   10.84
   3  -3  -3  443.98   11.19
   3  -3  -3  410.91   11.90
   3   3  -3  407.83   12.03
  -3  -3   3  445.23   11.62
  -3   3   3  438.09   10.85
  -3   3   3  433.20   11.66
  -3  -3   3  427.79   12.03
   3  -3  -2  568.16   16.03
   3   3  -2  601.31   17.36
   3  -3  -2  610.48   18.72
   3   3  -2  650.42   20.10
  -3  -3   2  572.63   16.75
  -3   3   2  566.66   15.78
  -3   3   2  546.92   17.25
  -3  -3   2  629.57   19.07
   3  -3  -1  762.80   23.84
   3   3  -1  738.18   23.67
   3  -3  -1  802.85   26.23
   3   3  -1  798.36   26.73
  -3   3   1  762.64   23.64
  -3  -3   1  781.26   24.99
  -3   3   1  790.42   26.15
  -3  -3   1  794.05   26.26
   3  -3   0 5910.85  469.93
   3   3   0 6338.93  503.60
   3  -3   0 6117.05  487.01
   3   3   0 6142.41  488.15
  -3   3   0 6009.59  477.26
  -3  -3   0 6051.95  480.51
  -3   3   0 6172.12  492.44
  -3  -3   0 6149.15  490.47
   3  -3   1 2868.66  159.97
   3   3   1 2815.76  157.62
   3  -3   1 2769.27  152.11
   3   3   1 2771.18  154.16
  -3   3  -1 2772.44  154.36
  -3  -3  -1 2988.33  167.06
  -3   3  -1 2873.81  157.05
  -3  -3  -1 2906.14  160.37
   3  -3   2 1024.66   39.27
   3   3   2 1085.11   41.16
   3  -3   2 1030.82   36.30
   3   3   2 1104.43   40.03
  -3   3  -2 1171.87   43.89
  -3  -3  -2 1105.40   41.12
  -3   3  -2 1160.82   40.78
  -3  -3  -2 1063.10   38.58
   3  -3   3  821.87   28.55
   3   3   3  923.18   32.35
   3  -3   3  815.15   25.25
   3   3   3  913.18   30.11
  -3   3  -3  839.57   29.74
  -3  -3  -3  847.16   30.45
  -3   3  -3  888.46   27.98
  -3  -3  -3  837.36   27.33
   3  -3   4  543.66   17.53
   3   3   4  566.95   18.04
   3   3   4  524.79   14.77
   3  -3   4  569.68   14.22
  -3  -3  -4  551.70   17.81
  -3   3  -4  571.04   14.41
  -3  -3  -4  590.40   16.63
   3   3   5 3029.44  182.40
   3   3   5 3030.43  172.35
  -3   3  -5 3014.50  180.46
  -3  -3  -5 2998.17  181.11
  -3   3  -5 3069.61  185.35
  -3  -3  -5 3066.37  174.15
   3   3   6  770.93   27.58
   3   3   6  829.72   26.35
  -3   3  -6  809.35   28.47
  -3  -3  -6  747.55   28.38
  -3   3  -6  749.19   28.52
  -3  -3  -6  811.02   25.90
   3   3   7  805.79   30.19
   3   3   7  883.39   29.25
  -3   3  -7  830.67   30.75
  -3  -3  -7  843.22   32.57
  -3   3  -7  820.85   32.01
  -3  -3  -7  894.29   29.25
   3   3   8   93.44    3.16
   3   3   8   90.81    1.93
  -3   3  -8   98.34    3.15
  -3  -3  -8   95.91    3.35
  -3   3  -8  101.61    3.44
  -3  -3  -8   93.94    1.91
   3   3   9    8.23    1.06
   3   3   9    6.93    0.34
  -3   3  -9    8.16    1.01
  -3  -3  -9    6.14    1.12
  -3   3  -9    6.88    0.73
   3   3  10  286.12    9.78
   3   3  10  286.30    6.57
  -3   3 -10  281.82    9.48
  -3  -3 -10  279.39    8.86
  -3   3 -10  287.08    9.88
  -3  -3 -10  279.17    6.51
  -3  -3 -11   20.57    1.71
  -3   3 -11   26.35    1.80
  -3  -3 -11   21.86    1.91
  -3   3 -11   24.26    1.87
  -3  -3 -12   50.82    2.63
  -3  -3 -12   49.70    2.91
  -3   3 -12   58.28    3.09
  -3  -3 -13   49.00    2.53
  -3   3 -13   49.16    2.67
  -3  -3 -13   48.78    2.93
  -3   3 -13   44.56    2.98
  -3  -3 -14   52.26    2.86
  -3   3 -14   52.26    2.95
  -3  -3 -14   46.82    3.13
  -3   3 -14   52.05    3.18
  -3  -3 -15    4.24    1.25
  -3   3 -15    0.58    1.35
  -3  -3 -15    1.32    1.49
  -3   3 -15    2.64    1.44
  -3  -3 -16   25.50    2.37
  -3   3 -16   27.11    1.66
  -3  -3 -16   24.24    2.60
  -3   3 -16   24.59    2.62
   3  -5 -18   11.13    1.52
   3   5 -18   13.43    1.61
   3  -5 -18    8.61    1.68
   3   5 -18   12.65    1.74
   3  -5 -17   26.26    1.94
   3   5 -17   26.37    2.00
   3  -5 -17   20.43    2.02
   3   5 -17   30.22    2.19
   3  -5 -17   24.29    1.52
   3  -5 -17   24.02    1.53
   3  -5 -16    9.66    0.83
   3   5 -16    9.08    1.35
   3  -5 -16    7.75    1.38
   3   5 -16   10.09    1.46
   3   5 -16    9.74    0.80
   3  -5 -16    9.28    0.83
   3   5 -16    8.29    0.68
   3  -5 -16    8.23    0.88
   3  -5 -15   70.34    2.81
   3   5 -15   69.26    2.97
   3  -5 -15   69.10    3.11
   3   5 -15   64.50    3.11
   3   5 -15   67.05    2.16
   3  -5 -15   71.74    2.59
   3   5 -15   68.12    2.26
   3  -5 -15   70.70    2.73
   3  -5 -14   13.35    1.26
   3   5 -14   15.27    1.36
   3  -5 -14   10.83    1.43
   3   5 -14   18.07    1.43
   3   5 -14   16.84    0.98
   3  -5 -14   12.15    1.15
   3   5 -14   15.96    1.03
   3  -5 -14   11.71    1.00
   3  -5 -13  115.76    3.72
   3   5 -13   97.83    3.66
   3  -5 -13  105.85    3.86
   3   5 -13   98.12    3.78
   3   5 -13  101.23    2.96
   3  -5 -13  105.12    3.06
   3   5 -13  100.71    2.77
   3  -5 -13  109.44    3.24
   3   5 -12   48.74    2.14
   3  -5 -12   51.40    2.23
   3   5 -12   56.61    2.33
   3   5 -12   52.12    1.78
   3  -5 -12   51.18    1.73
   3   5 -12   50.86    1.55
  -3   5  12   52.18    2.19
  -3   5  12   48.93    1.71
   3   5 -11   40.64    1.71
   3  -5 -11   41.42    1.79
   3   5 -11   41.11    1.82
   3   5 -11   41.88    1.24
   3  -5 -11   39.43    1.40
   3   5 -11   40.84    1.29
  -3   5  11   41.59    1.71
  -3   5  11   42.41    1.45
   3   5 -10   33.95    1.41
   3  -5 -10   32.33    1.43
   3  -5 -10   31.59    1.18
   3   5 -10   34.06    1.09
  -3   5  10   35.59    1.42
  -3   5  10   36.47    1.26
   3   5  -9  187.23    4.86
   3  -5  -9  206.26    5.67
   3  -5  -9  203.40    5.25
   3   5  -9  186.22    4.76
  -3  -5   9  200.45    5.58
  -3   5   9  186.76    5.24
  -3   5   9  190.83    5.16
  -3  -5   9  204.04    5.12
   3   5  -8  144.22    3.42
   3  -5  -8  132.71    3.64
   3  -5  -8  129.05    3.44
   3   5  -8  143.18    3.48
  -3  -5   8  130.82    3.66
  -3   5   8  148.35    3.80
  -3   5   8  151.78    3.88
  -3  -5   8  128.39    3.27
   3   5  -7 1643.23   73.78
   3  -5  -7 1560.70   70.47
   3  -5  -7 1492.92   68.13
   3   5  -7 1499.95   67.45
  -3  -5   7 1550.32   69.54
  -3   5   7 1567.32   70.07
  -3   5   7 1593.82   71.78
  -3  -5   7 1612.49   71.77
   3   5  -6  264.50    6.91
   3  -5  -6  237.86    6.24
   3  -5  -6  238.66    6.58
   3   5  -6  249.27    6.54
  -3  -5   6  244.72    6.55
  -3   5   6  261.87    6.85
  -3   5   6  259.38    6.96
  -3  -5   6  244.43    6.39
   3   5  -5  367.48   10.26
   3  -5  -5  394.26   10.52
   3  -5  -5  374.65   10.69
   3   5  -5  406.32   11.17
  -3  -5   5  348.29    9.91
  -3   5   5  401.71   10.95
  -3   5   5  373.24   10.69
  -3  -5   5  401.01   10.96
   3   5  -4 3129.85  183.42
   3  -5  -4 3112.72  181.08
   3  -5  -4 3061.07  181.19
   3   5  -4 3254.95  191.81
  -3  -5   4 2949.33  174.47
  -3   5   4 3140.61  181.62
  -3   5   4 3113.64  183.20
  -3  -5   4 3164.11  185.78
   3   5  -3 1503.43   62.46
   3  -5  -3 1467.28   60.47
   3  -5  -3 1427.66   61.10
   3   5  -3 1471.29   62.79
  -3  -5   3 1441.04   60.36
  -3   5   3 1450.45   59.23
  -3   5   3 1426.63   61.11
  -3  -5   3 1479.73   62.52
   3   5  -2  191.60    4.70
   3  -5  -2  187.32    4.96
   3   5  -2  181.70    5.02
  -3  -5   2  195.97    4.73
  -3   5   2  187.28    4.99
  -3  -5   2  198.08    4.96
   3  -5  -1 1390.21   56.15
   3   5  -1 1384.65   55.18
   3  -5  -1 1309.50   54.29
   3   5  -1 1345.14   56.26
  -3   5   1 1403.09   55.99
  -3  -5   1 1346.72   54.96
  -3   5   1 1341.82   55.48
  -3  -5   1 1401.05   56.48
   3  -5   0 1001.81   36.03
   3   5   0  900.95   33.10
   3  -5   0 1060.11   37.82
   3   5   0  969.32   36.06
  -3   5   0 1002.21   35.73
  -3  -5   0  977.74   35.66
  -3   5   0 1015.15   36.60
  -3  -5   0  986.72   36.38
   3  -5   1  168.77    4.15
   3   5   1  161.36    4.07
   3  -5   1  174.20    3.89
   3   5   1  165.52    4.18
  -3   5  -1  155.88    3.49
  -3  -5  -1  169.82    4.43
  -3   5  -1  158.45    3.76
  -3  -5  -1  161.85    4.06
   3  -5   2  640.68   20.40
   3   5   2  579.44   18.75
   3  -5   2  610.96   17.95
   3   5   2  600.90   18.73
  -3   5  -2  639.94   19.58
  -3  -5  -2  654.87   20.92
  -3   5  -2  647.36   19.05
  -3  -5  -2  650.56   19.87
   3  -5   3  631.65   21.49
   3   5   3  709.78   22.73
   3  -5   3  709.29   21.13
   3   5   3  704.49   22.14
  -3   5  -3  622.55   21.02
  -3  -5  -3  713.22   23.71
  -3   5  -3  705.45   21.28
  -3  -5  -3  646.99   20.50
   3  -5   4  515.85   16.27
   3   5   4  506.85   15.95
   3   5   4  506.47   15.13
   3  -5   4  538.57   14.26
  -3   5  -4  490.60   14.84
  -3  -5  -4  484.00   15.61
  -3   5  -4  501.91   13.49
  -3  -5  -4  522.71   14.94
   3  -5   5  135.49    4.02
   3   5   5  137.45    4.17
   3   5   5  141.17    3.34
  -3   5  -5  146.29    4.18
  -3  -5  -5  132.50    4.12
   3   5   6  596.11   21.10
   3   5   6  601.41   18.80
   3  -5   6  637.76   17.57
  -3   5  -6  636.30   21.16
  -3  -5  -6  609.57   21.79
  -3   5  -6  685.07   18.76
  -3  -5  -6  628.69   19.85
   3  -5   7  399.07   12.14
   3   5   7  390.71   12.61
  -3   5  -7  413.13   13.04
  -3  -5  -7  374.65   12.48
  -3  -5  -7  391.66   10.54
   3   5   8   20.53    0.96
   3   5   8   20.15    0.77
  -3   5  -8   20.80    1.33
  -3  -5  -8   22.82    1.44
  -3   5  -8   21.97    1.47
  -3  -5  -8   19.53    0.80
   3   5   9   38.08    1.93
   3   5   9   36.89    1.07
  -3   5  -9   37.17    1.91
  -3   5  -9   38.67    1.49
   3   5  10   20.70    1.61
   3   5  10   21.59    0.78
  -3   5 -10   22.47    1.60
  -3  -5 -10   23.05    1.81
  -3   5 -10   21.12    1.73
  -3  -5 -10   21.14    0.87
   3   5  11   35.82    2.13
   3   5  11   34.58    1.02
  -3   5 -11   36.18    2.05
  -3  -5 -11   37.34    2.33
  -3   5 -11   36.39    1.63
  -3  -5 -11   36.09    1.11
   3   5  12  153.55    5.94
   3   5  12  146.01    3.53
  -3   5 -12  155.63    5.92
  -3  -5 -12  162.52    5.29
  -3   5 -12  152.46    6.21
  -3  -5 -12  157.79    3.79
  -3  -5 -13   28.21    2.03
  -3   5 -13   31.57    2.25
  -3  -5 -13   26.94    2.31
  -3   5 -13   29.73    2.32
  -3  -5 -13   26.57    0.83
  -3  -5 -14   35.57    2.24
  -3   5 -14   30.84    2.35
  -3  -5 -14   32.81    2.48
  -3   5 -14   27.56    1.68
  -3  -5 -14   28.50    0.81
  -3  -5 -14   28.24    0.79
  -3  -5 -15   30.15    2.35
  -3   5 -15   30.45    2.52
  -3  -5 -15   26.67    2.54
  -3   5 -15   31.33    2.62
  -3  -5 -16    4.71    1.44
  -3   5 -16    4.14    1.50
  -3  -5 -16    3.36    1.68
  -3   5 -16    1.36    1.65
   3  -7 -17   66.50    3.03
   3   7 -17   73.37    3.41
   3  -7 -17   60.85    3.34
   3   7 -17   68.09    3.52
   3  -7 -17   58.53    2.26
   3  -7 -17   60.30    2.73
   3  -7 -16   98.92    3.92
   3   7 -16   99.06    4.16
   3  -7 -16   91.90    4.17
   3   7 -16   97.85    4.26
   3   7 -16   97.33    2.89
   3  -7 -16   93.09    3.10
   3   7 -16   95.78    3.01
   3  -7 -16   87.91    3.13
   3  -7 -15   39.32    2.10
   3   7 -15   47.11    2.44
   3  -7 -15   42.80    2.39
   3   7 -15   48.88    2.57
   3   7 -15   47.56    1.66
   3  -7 -15   39.72    1.75
   3   7 -15   48.49    1.78
   3  -7 -15   41.08    1.80
   3   7 -14   87.55    3.50
   3  -7 -14   79.97    3.50
   3   7 -14   86.40    3.64
   3   7 -14   90.42    2.70
   3  -7 -14   84.44    2.80
   3   7 -14   85.60    2.73
  -3   7  14   83.54    3.36
  -3   7  14   90.14    3.15
   3   7 -13  266.22    9.20
   3  -7 -13  289.20    9.94
   3   7 -13  284.26    9.87
   3   7 -13  277.80    7.64
   3  -7 -13  281.80    8.62
   3   7 -13  283.76    8.03
  -3   7  13  263.75    9.23
  -3   7  13  281.55    9.14
   3   7 -12   17.70    1.35
   3  -7 -12   16.21    1.35
   3   7 -12   17.95    1.41
   3   7 -12   16.58    0.83
   3  -7 -12   13.86    1.06
   3   7 -12   18.19    1.12
  -3   7  12   17.02    1.33
  -3   7  12   17.55    1.31
   3   7 -11  300.35    9.66
   3  -7 -11  291.14    8.74
   3  -7 -11  292.76    8.84
   3   7 -11  303.77    8.52
  -3  -7  11  307.45    9.76
  -3   7  11  290.69    9.36
  -3   7  11  314.82    9.41
  -3  -7  11  304.18    8.67
   3   7 -10    2.43    0.70
   3  -7 -10    2.45    0.72
   3  -7 -10    3.18    0.62
   3   7 -10    1.87    0.49
  -3  -7  10    2.45    0.68
  -3   7  10    1.27    0.66
  -3   7  10    1.32    0.60
  -3  -7  10    2.50    0.50
   3   7  -9   73.73    2.29
   3  -7  -9   72.36    2.31
   3  -7  -9   73.77    2.19
   3   7  -9   72.37    1.97
  -3  -7   9   74.00    2.37
  -3   7   9   73.94    2.25
  -3   7   9   72.31    2.19
  -3  -7   9   69.91    1.97
   3   7  -8   21.23    1.11
   3  -7  -8   21.65    1.07
   3  -7  -8   21.71    1.03
   3   7  -8   20.56    0.92
  -3  -7   8   21.29    0.77
  -3   7   8   21.37    1.03
  -3   7   8   19.85    0.73
  -3  -7   8   20.78    0.88
   3   7  -7  242.74    6.81
   3  -7  -7  232.20    6.55
   3  -7  -7  235.51    6.75
   3   7  -7  256.05    6.86
  -3  -7   7  236.89    6.20
  -3   7   7  246.77    6.63
  -3   7   7  243.71    6.86
  -3  -7   7  236.96    6.50
   3   7  -6  947.57   35.08
   3  -7  -6  828.57   31.25
   3  -7  -6  843.31   32.25
   3   7  -6  973.00   35.56
  -3  -7   6  918.53   34.41
  -3   7   6  936.58   34.12
  -3   7   6  913.73   33.51
  -3  -7   6  930.62   34.17
   3   7  -5  898.78   32.84
   3  -7  -5  914.27   33.09
   3  -7  -5  954.39   35.10
   3   7  -5  836.03   31.17
  -3  -7   5  897.38   32.93
  -3   7   5  939.71   33.46
  -3   7   5  844.00   31.83
  -3  -7   5  961.83   33.93
   3   7  -4  818.46   27.61
   3  -7  -4  823.74   28.18
   3  -7  -4  765.08   27.32
   3   7  -4  791.39   27.97
  -3  -7   4  856.29   29.49
  -3   7   4  806.77   26.81
  -3   7   4  824.75   29.11
  -3  -7   4  782.50   27.42
   3   7  -3   76.96    2.03
   3  -7  -3   69.34    1.83
   3  -7  -3   70.80    1.70
  -3  -7   3   67.23    1.92
  -3  -7   3   67.76    1.56
   3  -7  -2 1934.60   93.70
   3   7  -2 2138.38  103.62
   3  -7  -2 2002.40   97.71
   3   7  -2 2028.01   98.76
  -3  -7   2 1953.45   95.81
  -3   7   2 2016.84   96.91
  -3   7   2 2077.34  102.12
  -3  -7   2 2040.74   99.85
   3  -7  -1  195.65    5.05
   3   7  -1  198.82    5.06
   3  -7  -1  197.62    4.64
   3   7  -1  196.38    5.31
  -3   7   1  219.30    5.24
  -3  -7   1  205.80    5.36
  -3   7   1  210.61    5.44
  -3  -7   1  196.45    4.64
   3  -7   0  116.86    3.00
   3   7   0  110.05    2.46
   3  -7   0  119.07    2.54
   3   7   0  114.60    3.10
  -3   7   0  107.05    2.37
  -3  -7   0  122.47    3.18
  -3   7   0  109.22    2.46
  -3  -7   0  117.90    3.04
   3  -7   1  456.19   14.09
   3   7   1  541.13   15.94
   3  -7   1  535.10   15.27
   3   7   1  488.82   14.75
  -3   7  -1  505.99   15.01
  -3  -7  -1  494.24   15.06
  -3   7  -1  484.23   14.30
  -3  -7  -1  462.40   13.98
   3  -7   2  267.40    6.86
   3   7   2  286.15    7.66
   3  -7   2  302.18    7.35
   3   7   2  260.04    7.15
  -3   7  -2  269.46    6.79
  -3  -7  -2  274.15    7.69
  -3   7  -2  251.69    6.47
  -3  -7  -2  291.04    7.58
   3  -7   3  211.22    5.89
   3   7   3  223.82    5.51
   3   7   3  223.55    5.29
   3  -7   3  210.32    5.24
  -3   7  -3  223.73    5.51
  -3  -7  -3  203.53    5.19
  -3   7  -3  229.14    5.29
  -3  -7  -3  199.93    5.30
   3  -7   4   27.74    1.28
   3   7   4   25.11    1.34
   3   7   4   24.70    1.14
  -3   7  -4   27.28    1.33
  -3  -7  -4   24.31    1.48
  -3   7  -4   27.72    0.82
  -3  -7  -4   25.91    1.11
   3  -7   5 2687.89  157.10
   3   7   5 2770.09  158.63
   3   7   5 2688.07  153.09
   3  -7   5 2663.24  145.48
  -3   7  -5 2706.46  157.25
  -3  -7  -5 2886.40  167.77
  -3   7  -5 2768.39  151.03
  -3  -7  -5 2658.59  150.66
   3  -7   6  100.33    3.15
   3   7   6   91.78    2.49
   3   7   6   90.20    2.32
   3  -7   6   91.99    1.93
  -3   7  -6   92.86    3.09
  -3  -7  -6   95.03    3.15
  -3   7  -6   94.39    2.01
  -3  -7  -6   89.14    2.33
   3  -7   7    5.78    0.92
   3  -7   7    5.53    0.35
  -3  -7  -7    6.44    1.00
  -3  -7  -7    6.27    0.55
   3  -7   8  186.54    5.78
   3   7   8  177.13    5.71
   3   7   8  165.15    4.20
   3  -7   8  181.19    3.60
  -3   7  -8  176.44    5.62
  -3  -7  -8  185.50    5.26
  -3   7  -8  171.98    3.42
  -3  -7  -8  184.57    4.58
   3   7   9  137.57    4.66
   3   7   9  138.09    3.64
  -3   7  -9  146.31    4.74
  -3  -7  -9  133.52    4.83
  -3  -7  -9  129.20    3.62
   3   7  10    4.55    0.75
   3   7  10    5.01    0.63
  -3   7 -10    5.16    0.76
  -3  -7 -10    6.13    1.26
  -3   7 -10    5.43    1.30
  -3  -7 -10    6.06    0.74
   3   7  11  100.77    3.25
   3   7  11  103.33    2.75
  -3   7 -11  101.25    4.09
  -3  -7 -11   93.52    4.18
  -3   7 -11  101.48    4.19
  -3  -7 -11   91.03    2.70
   3   7  12   46.99    2.69
   3   7  12   46.14    1.48
  -3   7 -12   48.63    1.95
  -3  -7 -12   44.72    2.80
  -3   7 -12   48.23    2.11
  -3  -7 -12   42.35    1.56
   3   7  13  170.01    6.88
   3   7  13  165.47    4.43
  -3   7 -13  174.28    6.81
  -3  -7 -13  190.04    7.32
  -3   7 -13  167.35    7.11
  -3  -7 -13  180.03    4.55
   3   7  14   40.92    1.25
  -3   7 -14   48.18    2.09
  -3  -7 -14   41.09    2.93
  -3   7 -14   47.04    2.20
  -3  -7 -15   29.39    2.37
  -3   7 -15   35.83    2.66
  -3  -7 -15   30.92    2.86
  -3   7 -15   33.92    2.82
  -3  -7 -16   66.87    3.73
  -3   7 -16   63.46    3.77
  -3  -7 -16   58.33    4.03
  -3   7 -16   58.74    4.05
   3  -9 -17   87.64    3.76
   3   9 -17   81.10    4.08
   3  -9 -17   77.33    3.95
   3   9 -17   77.08    4.07
   3  -9 -17   80.43    3.46
   3  -9 -17   78.30    3.08
   3   9 -16   77.42    3.66
   3  -9 -16   67.42    3.54
   3   9 -16   74.94    3.76
   3   9 -16   74.90    2.42
   3  -9 -16   73.97    2.74
   3   9 -16   72.21    2.28
   3   9 -15   39.29    2.34
   3  -9 -15   36.09    2.38
   3   9 -15   40.35    1.79
   3   9 -15   40.88    1.61
   3  -9 -15   38.53    1.78
   3   9 -15   38.13    1.44
  -3   9  15   38.16    2.30
  -3   9  15   40.29    1.69
   3   9 -14    3.83    1.15
   3  -9 -14    4.07    1.15
   3   9 -14    2.33    1.18
   3   9 -14    3.57    0.53
   3  -9 -14    3.72    0.82
   3   9 -14    2.77    0.81
  -3   9  14    3.59    1.06
  -3   9  14    3.13    0.80
   3   9 -13    7.00    0.82
   3  -9 -13    5.58    1.23
   3  -9 -13    5.24    0.91
   3   9 -13    8.60    0.73
  -3   9  13    8.54    1.12
  -3   9  13    7.86    0.89
   3   9 -12   59.93    2.67
   3  -9 -12   61.66    2.65
   3  -9 -12   60.58    2.28
   3   9 -12   59.40    2.33
  -3  -9  12   62.31    2.60
  -3   9  12   58.22    2.50
  -3   9  12   62.65    2.23
  -3  -9  12   63.66    2.27
   3   9 -11   54.48    2.29
   3  -9 -11   50.30    2.33
   3  -9 -11   49.82    2.00
   3   9 -11   49.25    2.06
  -3  -9  11   51.16    2.16
  -3   9  11   54.41    2.18
  -3   9  11   54.73    2.02
  -3  -9  11   50.05    1.93
   3   9 -10   30.72    1.59
   3  -9 -10   34.02    1.62
   3  -9 -10   33.76    1.48
   3   9 -10   32.38    1.28
  -3  -9  10   34.16    1.58
  -3   9  10   31.55    1.50
  -3   9  10   30.94    1.41
  -3  -9  10   33.94    1.52
   3   9  -9   20.73    1.29
   3   9  -9   23.39    1.32
  -3   9   9   24.05    1.18
  -3   9   9   23.87    1.18
   3   9  -8  296.52    9.05
   3  -9  -8  307.94    9.13
   3  -9  -8  292.53    8.85
   3   9  -8  300.32    8.62
  -3  -9   8  302.40    9.10
  -3   9   8  296.77    8.70
  -3   9   8  305.43    9.04
  -3  -9   8  293.95    8.36
   3   9  -7  416.67   12.50
   3  -9  -7  425.14   13.36
   3  -9  -7  380.94   12.51
   3   9  -7  428.23   13.13
  -3  -9   7  427.53   12.84
  -3   9   7  461.20   13.89
  -3   9   7  431.83   13.62
  -3  -9   7  430.57   12.96
   3  -9  -6   45.88    1.67
   3  -9  -6   47.01    1.87
   3   9  -6   41.72    1.63
  -3  -9   6   48.47    1.72
  -3   9   6   41.07    1.76
  -3  -9   6   45.54    1.58
   3   9  -5 1105.35   43.19
   3  -9  -5 1054.88   43.01
   3  -9  -5 1083.75   42.78
   3   9  -5 1134.06   45.11
  -3  -9   5 1021.18   41.55
  -3   9   5 1168.75   46.90
  -3  -9   5 1111.16   44.19
   3   9  -4  569.14   18.79
   3  -9  -4  616.48   19.88
   3  -9  -4  594.50   19.03
   3   9  -4  564.28   18.94
  -3  -9   4  596.99   18.93
  -3   9   4  596.02   18.34
  -3   9   4  559.92   18.05
  -3  -9   4  652.31   20.97
   3   9  -3  226.01    6.07
   3  -9  -3  204.98    5.53
   3  -9  -3  207.42    5.96
  -3  -9   3  202.85    5.70
  -3   9   3  228.43    5.70
  -3  -9   3  207.58    5.70
   3  -9  -2  219.77    5.81
   3   9  -2  219.04    5.41
   3  -9  -2  213.67    6.00
   3   9  -2  244.90    6.70
  -3  -9   2  224.91    6.17
  -3   9   2  210.43    5.59
  -3   9   2  228.97    6.26
  -3  -9   2  221.96    5.52
   3  -9  -1  615.70   20.94
   3   9  -1  717.72   23.62
   3  -9  -1  686.94   23.00
   3   9  -1  688.43   23.23
  -3  -9   1  665.00   21.63
  -3   9   1  733.96   23.82
  -3   9   1  614.38   21.15
  -3  -9   1  689.97   22.25
   3  -9   0  899.83   33.02
   3   9   0 1025.18   37.73
   3  -9   0  966.68   35.94
   3   9   0  981.06   36.80
  -3   9   0  954.93   34.52
  -3  -9   0  884.69   33.66
  -3   9   0  963.13   35.13
  -3  -9   0  908.19   34.25
   3  -9   1   91.16    2.69
   3   9   1   95.21    2.29
   3  -9   1   96.87    2.61
   3   9   1   94.67    2.82
  -3   9  -1   93.54    2.70
  -3  -9  -1   91.83    2.81
  -3   9  -1   99.49    2.63
  -3  -9  -1   99.46    2.82
   3  -9   2  121.78    3.48
   3   9   2  121.34    3.55
   3  -9   2  120.88    3.24
   3   9   2  120.14    3.50
  -3   9  -2  123.78    3.58
  -3  -9  -2  127.56    3.75
  -3   9  -2  121.93    2.75
  -3  -9  -2  118.94    3.45
   3  -9   3  106.23    3.20
   3   9   3  114.86    2.85
   3   9   3  114.95    3.40
   3  -9   3  114.82    3.67
  -3   9  -3  116.65    3.44
  -3  -9  -3  100.59    3.56
  -3   9  -3  114.75    2.90
  -3  -9  -3  105.93    3.16
   3  -9   4  848.85   30.86
   3   9   4  737.29   28.25
   3   9   4  877.09   31.72
   3  -9   4  867.93   29.91
  -3   9  -4  851.47   30.64
  -3  -9  -4  791.08   30.42
  -3   9  -4  815.53   28.42
  -3  -9  -4  861.30   31.28
   3  -9   5  213.25    6.51
   3   9   5  236.86    6.93
   3   9   5  218.62    6.13
   3  -9   5  204.78    5.50
  -3   9  -5  235.08    7.00
  -3  -9  -5  223.21    7.00
  -3   9  -5  234.73    5.96
  -3  -9  -5  210.29    5.90
   3  -9   6  985.80   42.12
   3   9   6 1136.36   47.07
   3   9   6 1088.83   43.49
   3  -9   6 1081.47   41.28
  -3   9  -6 1136.73   45.89
  -3  -9  -6 1072.27   45.44
  -3   9  -6 1111.81   42.19
  -3  -9  -6 1059.20   42.51
   3  -9   7  258.33    8.18
   3   9   7  243.76    7.85
   3   9   7  233.97    6.68
   3  -9   7  262.09    6.39
  -3   9  -7  241.74    7.08
  -3  -9  -7  254.95    8.29
  -3   9  -7  237.58    6.02
  -3  -9  -7  255.27    6.98
   3  -9   8   70.58    2.69
   3   9   8   70.80    2.16
   3   9   8   68.29    1.98
   3  -9   8   68.26    1.56
  -3   9  -8   67.80    2.74
  -3  -9  -8   73.56    2.96
  -3   9  -8   68.89    1.64
  -3  -9  -8   68.51    2.38
   3  -9   9   91.32    3.46
   3   9   9   86.76    3.46
   3   9   9   84.93    2.39
   3  -9   9   92.25    1.96
  -3   9  -9   86.80    3.44
  -3  -9  -9   90.09    3.70
  -3   9  -9   86.51    1.86
   3  -9  10   20.92    1.19
   3   9  10   24.80    1.74
   3   9  10   25.62    1.31
  -3   9 -10   24.12    1.84
  -3  -9 -10   21.61    1.89
  -3   9 -10   23.14    0.58
  -3  -9 -10   21.16    1.06
   3   9  11   70.70    3.31
   3   9  11   71.46    2.06
  -3   9 -11   75.33    3.36
  -3  -9 -11   75.55    3.58
  -3   9 -11   71.68    2.76
  -3  -9 -11   71.80    2.54
   3   9  12    3.87    1.33
   3   9  12    4.67    0.75
  -3   9 -12    5.41    1.32
  -3  -9 -12    3.29    0.90
  -3   9 -12    4.86    0.90
  -3  -9 -12    3.86    0.79
   3   9  13   57.80    3.18
   3   9  13   55.67    1.95
  -3   9 -13   61.32    3.33
  -3  -9 -13   54.91    2.43
  -3   9 -13   55.21    3.36
  -3  -9 -13   55.03    1.77
   3   9  14   14.16    1.90
   3   9  14   12.56    0.74
  -3   9 -14   15.67    2.02
  -3  -9 -14   16.49    2.03
  -3   9 -14   14.58    2.04
  -3  -9 -14   13.82    0.81
   3   9  15   16.93    2.14
  -3   9 -15   17.17    2.24
  -3  -9 -15   15.07    2.19
  -3   9 -15   18.45    2.24
  -3  -9 -16    7.21    1.65
  -3   9 -16    6.51    1.83
  -3  -9 -16    8.09    1.99
  -3   9 -16    8.09    1.93
   3  11 -17    8.83    1.67
   3 -11 -17    6.71    1.62
   3  11 -17    8.23    1.69
   3 -11 -17    5.75    1.47
  -3  11  17   11.78    1.63
  -3  11  17    8.17    1.31
   3  11 -16   10.83    1.66
   3 -11 -16   12.74    1.66
   3  11 -16   11.06    1.68
   3  11 -16   10.40    0.73
   3 -11 -16   13.13    1.20
   3  11 -16   11.13    1.13
  -3  11  16   12.01    1.61
  -3  11  16   10.44    1.10
   3  11 -15    3.95    1.18
   3 -11 -15    2.81    1.20
   3  11 -15    3.30    1.27
   3  11 -15    2.82    0.57
   3 -11 -15    2.09    0.83
   3  11 -15    3.85    0.90
  -3  11  15    2.98    1.13
  -3  11  15    2.94    0.81
   3  11 -14   66.85    3.13
   3 -11 -14   58.17    3.00
   3 -11 -14   59.58    2.55
   3  11 -14   69.88    2.29
  -3 -11  14   60.96    2.98
  -3  11  14   65.41    2.91
  -3  11  14   70.05    2.61
  -3 -11  14   64.25    2.56
   3  11 -13  113.08    4.47
   3 -11 -13  118.18    4.53
   3 -11 -13  116.25    4.06
   3  11 -13  113.57    3.49
  -3 -11  13  121.00    4.50
  -3  11  13  112.97    4.27
  -3  11  13  116.12    3.94
  -3 -11  13  116.40    3.50
   3  11 -12    6.10    1.13
   3 -11 -12    4.37    0.73
   3 -11 -12    4.68    0.95
   3  11 -12    6.40    1.04
  -3 -11  12    5.82    1.08
  -3  11  12    6.00    0.67
  -3  11  12    7.52    0.88
  -3 -11  12    4.62    0.71
   3  11 -11   17.48    1.45
   3 -11 -11   14.04    1.40
   3 -11 -11   14.29    1.26
   3  11 -11   18.66    1.37
  -3 -11  11   13.88    1.35
  -3  11  11   17.41    1.34
  -3  11  11   17.91    1.18
  -3 -11  11   14.59    0.96
   3  11 -10   11.93    1.24
   3 -11 -10   10.37    1.22
   3 -11 -10   12.57    1.23
   3  11 -10   11.83    0.94
  -3 -11  10   11.93    1.15
  -3  11  10   11.53    1.09
  -3  11  10   12.06    1.07
  -3 -11  10   11.73    0.92
   3  11  -9   39.58    1.89
   3 -11  -9   40.79    1.38
   3 -11  -9   38.98    1.78
   3  11  -9   41.30    1.61
  -3 -11   9   42.15    1.83
  -3  11   9   40.55    1.29
  -3  11   9   40.17    1.70
  -3 -11   9   39.49    1.52
   3  11  -8   16.34    1.25
   3 -11  -8   22.16    1.24
   3 -11  -8   19.89    0.88
   3  11  -8   19.03    1.12
  -3 -11   8   19.51    1.25
  -3  11   8   16.56    1.09
  -3  11   8   18.67    1.17
  -3 -11   8   19.11    0.98
   3  11  -7   11.81    0.70
   3 -11  -7   13.89    1.05
   3 -11  -7   14.34    0.76
   3  11  -7   12.59    0.93
  -3 -11   7   13.59    1.00
  -3  11   7   11.94    0.92
  -3  11   7   13.09    1.03
  -3 -11   7   13.98    0.88
   3  11  -6  165.88    4.92
   3 -11  -6  167.06    4.86
   3 -11  -6  166.62    4.97
   3  11  -6  168.32    4.83
  -3 -11   6  163.28    4.83
  -3  11   6  158.25    4.47
  -3  11   6  163.54    4.92
  -3 -11   6  157.37    4.42
   3  11  -5   33.99    1.55
   3  11  -5   34.24    1.53
  -3  11   5   33.06    1.39
  -3  11   5   32.43    1.56
   3  11  -4   23.32    1.28
   3 -11  -4   19.96    1.17
   3 -11  -4   20.18    0.90
   3  11  -4   24.05    0.95
  -3 -11   4   20.66    1.25
  -3  11   4   22.75    1.17
  -3  11   4   25.76    1.37
  -3 -11   4   20.98    1.19
   3 -11  -3   33.18    1.19
   3  11  -3   26.02    1.84
   3 -11  -3   32.59    1.63
   3  11  -3   33.52    1.67
  -3 -11   3   30.88    1.66
  -3  11   3   30.34    1.48
  -3  11   3   34.80    1.16
  -3 -11   3   33.54    1.50
   3 -11  -2  512.99   17.02
   3  11  -2  574.59   18.93
   3 -11  -2  547.51   18.16
   3  11  -2  519.33   17.76
  -3 -11   2  569.03   19.28
  -3  11   2  502.33   16.83
  -3  11   2  501.92   16.95
  -3 -11   2  568.80   18.52
   3 -11  -1   95.51    3.01
   3  11  -1   95.70    3.11
   3 -11  -1   97.47    3.20
   3  11  -1   98.50    3.30
  -3 -11   1   93.67    3.18
  -3  11   1   96.41    3.07
  -3  11   1  100.15    2.55
  -3 -11   1   97.48    3.09
   3 -11   0  375.10   11.36
   3  11   0  349.05   10.10
   3 -11   0  373.93   10.63
   3  11   0  372.29   11.71
  -3  11   0  353.93   10.96
  -3 -11   0  384.06   10.97
  -3  11   0  352.19   10.15
  -3 -11   0  385.74   11.73
   3 -11   1   47.86    1.86
   3  11   1   44.97    1.88
   3 -11   1   47.46    1.84
   3  11   1   45.54    1.95
  -3  11  -1   45.35    1.85
  -3 -11  -1   51.53    2.00
  -3  11  -1   43.21    1.25
  -3 -11  -1   46.00    1.39
   3 -11   2  181.33    5.33
   3  11   2  175.24    5.25
   3  11   2  173.00    5.20
   3 -11   2  185.63    5.00
  -3  11  -2  180.32    4.67
  -3 -11  -2  176.86    5.42
  -3  11  -2  174.14    4.82
  -3 -11  -2  178.39    5.15
   3 -11   3  133.29    3.37
   3  11   3  117.92    3.14
   3  11   3  113.40    3.59
   3 -11   3  128.40    3.57
  -3  11  -3  113.59    3.67
  -3 -11  -3  132.46    3.49
  -3  11  -3  116.44    3.25
  -3 -11  -3  135.18    3.85
   3 -11   4    4.37    0.85
   3  11   4    6.44    0.58
   3  11   4    6.24    0.82
   3 -11   4    4.77    0.60
  -3 -11  -4    3.48    0.98
  -3 -11  -4    4.54    0.78
   3 -11   5  282.80    8.78
   3  11   5  265.84    8.41
   3  11   5  282.86    8.33
   3 -11   5  274.81    7.32
  -3  11  -5  262.27    8.44
  -3 -11  -5  281.50    9.02
  -3  11  -5  265.05    7.61
  -3 -11  -5  286.43    8.26
   3 -11   6    6.63    0.99
   3  11   6    5.15    0.93
   3 -11   6    7.23    0.73
  -3  11  -6    5.34    0.98
  -3 -11  -6    8.02    1.11
  -3  11  -6    4.93    0.73
  -3 -11  -6    7.67    0.77
   3 -11   7  269.70    8.11
   3  11   7  280.92    9.09
   3  11   7  281.73    8.30
   3 -11   7  263.35    6.94
  -3  11  -7  278.59    9.21
  -3 -11  -7  266.89    8.11
  -3  11  -7  270.37    7.08
  -3 -11  -7  272.52    8.12
   3 -11   8   40.02    2.06
   3  11   8   32.10    2.01
   3  11   8   34.02    1.80
   3 -11   8   38.20    1.25
  -3  11  -8   34.13    2.08
  -3 -11  -8   41.35    2.16
  -3  11  -8   33.41    1.23
  -3 -11  -8   38.55    1.54
   3 -11   9   34.09    1.99
   3  11   9   30.11    1.96
   3  11   9   30.73    1.37
   3 -11   9   33.38    0.92
  -3  11  -9   33.86    2.16
  -3 -11  -9   29.55    2.22
  -3  11  -9   31.28    1.13
  -3 -11  -9   33.63    1.45
   3 -11  10  102.64    3.37
   3  11  10  102.42    4.08
   3  11  10  100.28    3.50
   3 -11  10  102.34    2.47
  -3  11 -10  103.90    4.27
  -3 -11 -10  101.65    4.50
  -3  11 -10   99.61    2.42
  -3 -11 -10  100.34    3.20
   3 -11  11   30.44    2.17
   3  11  11   32.73    2.18
   3  11  11   33.06    1.40
  -3  11 -11   31.98    2.33
  -3 -11 -11   29.09    2.43
  -3  11 -11   31.06    0.85
  -3 -11 -11   27.17    1.40
   3  11  12    5.63    0.91
   3  11  12    6.11    0.74
  -3  11 -12    6.03    1.58
  -3 -11 -12    6.56    1.56
  -3  11 -12    3.58    1.54
  -3 -11 -12    6.99    0.81
   3  11  13   82.32    4.22
   3  11  13   82.90    2.62
  -3  11 -13   87.39    4.39
  -3 -11 -13   90.95    3.48
  -3  11 -13   85.10    4.41
  -3 -11 -13   88.58    2.81
   3  11  14   13.82    1.84
   3  11  14   12.79    1.08
  -3  11 -14   12.94    1.99
  -3 -11 -14   12.59    2.04
  -3  11 -14   13.30    1.37
  -3 -11 -14   10.08    1.21
   3  11  15   26.35    1.76
   3  11  15   23.07    1.31
  -3  11 -15   26.10    2.51
  -3 -11 -15   23.29    1.77
  -3  11 -15   27.17    2.61
   3  13 -16    9.49    1.62
   3 -13 -16    6.17    1.60
   3  13 -16    9.10    1.70
   3  13 -16    6.95    0.75
   3 -13 -16    8.99    1.19
   3  13 -16    7.67    1.15
  -3  13  16    9.25    1.52
  -3  13  16   10.16    1.12
   3  13 -15    2.47    1.25
   3 -13 -15    3.08    1.20
   3 -13 -15    1.68    0.94
   3  13 -15    2.29    0.72
  -3 -13  15    1.75    1.18
  -3  13  15    3.05    1.11
  -3  13  15    2.36    0.89
  -3 -13  15    2.38    0.87
   3  13 -14  112.08    4.69
   3 -13 -14  108.55    4.55
   3 -13 -14  114.63    4.82
   3  13 -14  111.47    4.05
  -3 -13  14  120.65    4.84
  -3  13  14  105.60    4.43
  -3  13  14  108.77    4.03
  -3 -13  14  118.28    3.68
   3  13 -13   69.30    3.28
   3 -13 -13   63.85    3.18
   3 -13 -13   64.56    2.78
   3  13 -13   68.67    2.40
  -3 -13  13   67.75    3.14
  -3  13  13   71.44    3.15
  -3  13  13   73.83    2.77
  -3 -13  13   67.06    2.37
   3  13 -12   64.75    2.98
   3 -13 -12   58.27    2.85
   3 -13 -12   56.06    2.53
   3  13 -12   61.41    2.69
  -3 -13  12   58.82    2.73
  -3  13  12   58.68    2.04
  -3  13  12   63.58    2.60
  -3 -13  12   57.99    2.16
   3  13 -11   31.25    2.01
   3 -13 -11   29.15    1.96
   3 -13 -11   31.07    1.81
   3  13 -11   30.56    1.89
  -3 -13  11   31.04    1.83
  -3  13  11   27.49    1.77
  -3  13  11   31.23    1.74
  -3 -13  11   29.40    1.47
   3  13 -10   21.13    1.63
   3 -13 -10   21.57    1.61
   3 -13 -10   24.51    1.56
   3  13 -10   20.53    1.33
  -3 -13  10   23.87    1.62
  -3  13  10   21.52    1.46
  -3  13  10   20.87    1.51
  -3 -13  10   21.80    1.55
   3  13  -9    2.02    0.61
   3 -13  -9    2.97    0.94
   3 -13  -9    1.85    0.86
   3  13  -9    1.11    0.77
  -3 -13   9    0.83    0.89
  -3  13   9    1.67    0.82
  -3  13   9    3.28    0.85
  -3 -13   9    2.35    0.69
   3  13  -8   71.09    2.67
   3 -13  -8   62.58    2.51
   3 -13  -8   59.64    2.46
   3  13  -8   72.33    2.47
  -3 -13   8   62.71    2.46
  -3  13   8   66.95    2.42
  -3  13   8   71.66    2.63
  -3 -13   8   61.83    2.18
   3  13  -7  124.06    4.03
   3 -13  -7  123.43    3.91
   3 -13  -7  115.77    3.96
   3  13  -7  123.18    3.82
  -3 -13   7  124.33    3.92
  -3  13   7  115.14    3.63
  -3  13   7  117.90    3.85
  -3 -13   7  117.55    3.53
   3  13  -6  117.68    3.82
   3 -13  -6  120.43    3.80
   3 -13  -6  123.52    3.37
   3  13  -6  118.30    3.79
  -3 -13   6  124.41    3.92
  -3  13   6  118.02    3.60
  -3  13   6  119.41    3.87
  -3 -13   6  130.77    3.77
   3  13  -5  193.42    5.95
   3 -13  -5  201.76    6.00
   3 -13  -5  193.54    6.04
   3  13  -5  206.47    6.12
  -3 -13   5  195.45    5.88
  -3  13   5  193.72    5.06
  -3  13   5  197.50    6.04
  -3 -13   5  190.71    5.63
   3  13  -4  133.28    4.05
   3 -13  -4  134.04    3.95
   3 -13  -4  128.64    4.09
   3  13  -4  128.04    4.00
  -3 -13   4  137.68    4.14
  -3  13   4  122.84    3.74
  -3  13   4  133.78    4.18
  -3 -13   4  128.44    3.86
   3 -13  -3  721.01   25.91
   3  13  -3  669.14   25.81
   3 -13  -3  794.62   29.30
   3  13  -3  771.81   28.73
  -3 -13   3  801.19   29.41
  -3  13   3  791.37   28.46
  -3  13   3  739.01   27.73
  -3 -13   3  776.68   27.38
   3 -13  -2  124.94    3.94
   3  13  -2  140.71    4.47
   3 -13  -2  125.63    3.41
   3  13  -2  137.10    4.32
  -3 -13   2  130.01    3.57
  -3  13   2  136.66    4.15
  -3  13   2  142.85    3.71
  -3 -13   2  127.02    3.97
   3 -13  -1  193.65    5.14
   3  13  -1  176.09    4.90
   3 -13  -1  203.58    6.12
   3  13  -1  184.07    5.03
  -3 -13   1  194.48    5.25
  -3  13   1  189.95    5.74
  -3  13   1  190.55    5.64
  -3 -13   1  193.05    5.81
   3 -13   0   75.04    2.56
   3  13   0   74.35    2.68
   3 -13   0   74.55    2.08
   3  13   0   69.95    2.67
  -3  13   0   83.24    2.79
  -3 -13   0   72.42    2.71
  -3  13   0   74.18    2.04
  -3 -13   0   70.36    2.01
   3 -13   1  509.02   16.84
   3  13   1  573.21   18.49
   3  13   1  581.49   19.79
   3 -13   1  525.48   18.00
  -3  13  -1  588.53   18.77
  -3 -13  -1  538.35   18.78
  -3  13  -1  555.85   18.62
  -3 -13  -1  524.41   18.06
   3 -13   2   23.14    1.36
   3  13   2   26.16    1.40
   3  13   2   25.64    1.01
   3 -13   2   22.98    1.23
  -3  13  -2   26.70    1.43
  -3 -13  -2   20.69    1.46
  -3  13  -2   25.83    0.89
  -3 -13  -2   22.50    1.36
   3 -13   3  132.56    3.57
   3  13   3  135.52    4.22
   3  13   3  129.03    4.06
   3 -13   3  125.68    3.65
  -3  13  -3  140.65    4.27
  -3 -13  -3  131.54    4.30
  -3  13  -3  133.93    3.78
  -3 -13  -3  131.65    4.08
   3 -13   4  100.74    3.26
   3  13   4   98.46    2.70
   3  13   4   94.62    3.15
   3 -13   4   99.06    2.85
  -3  13  -4   99.91    2.80
  -3 -13  -4   96.12    3.45
  -3  13  -4  101.15    2.88
  -3 -13  -4  103.51    3.21
   3 -13   5   57.71    2.37
   3  13   5   64.63    2.47
   3  13   5   62.01    2.27
   3 -13   5   56.18    1.84
  -3  13  -5   64.81    2.52
  -3 -13  -5   57.14    2.48
  -3  13  -5   64.99    1.95
  -3 -13  -5   57.94    2.20
   3 -13   6    3.36    0.64
   3  13   6    3.15    0.64
   3  13   6    3.54    0.82
   3 -13   6    3.71    0.61
  -3  13  -6    2.58    1.04
  -3 -13  -6    4.62    1.07
  -3  13  -6    2.90    0.59
  -3 -13  -6    4.48    0.82
   3 -13   7  108.47    3.92
   3  13   7   96.71    3.65
   3  13   7   99.42    3.34
   3 -13   7  106.54    2.88
  -3  13  -7  107.14    3.98
  -3 -13  -7  103.87    3.32
  -3  13  -7  102.32    2.86
  -3 -13  -7  101.04    2.82
   3 -13   8    6.06    1.19
   3  13   8    4.34    0.74
   3  13   8    5.23    0.91
   3 -13   8    5.51    0.58
  -3  13  -8    3.03    1.29
  -3 -13  -8    5.26    0.83
  -3  13  -8    4.35    0.59
  -3 -13  -8    4.67    0.92
   3 -13   9  196.70    6.21
   3  13   9  191.26    6.05
   3  13   9  190.66    6.05
   3 -13   9  192.46    5.45
  -3  13  -9  195.00    7.26
  -3 -13  -9  193.50    7.40
  -3  13  -9  196.51    5.50
  -3 -13  -9  191.82    6.12
   3 -13  10   37.17    2.37
   3  13  10   33.78    2.31
   3  13  10   34.55    1.64
   3 -13  10   35.31    1.30
  -3  13 -10   35.94    2.46
  -3 -13 -10   37.77    1.76
  -3  13 -10   35.72    1.35
  -3 -13 -10   36.96    1.71
   3 -13  11   26.73    2.12
   3  13  11   24.93    2.11
   3  13  11   28.36    1.40
   3 -13  11   23.24    1.09
  -3  13 -11   29.97    2.32
  -3 -13 -11   22.65    1.54
  -3  13 -11   28.33    1.06
  -3 -13 -11   25.28    1.43
   3 -13  12   26.61    1.55
   3  13  12   25.53    2.20
   3  13  12   29.12    1.44
   3 -13  12   24.77    0.86
  -3  13 -12   28.24    2.37
  -3 -13 -12   25.54    2.42
  -3  13 -12   28.73    0.95
  -3 -13 -12   25.06    1.45
   3  13  13   57.38    3.31
   3  13  13   59.09    2.49
  -3  13 -13   59.17    3.52
  -3 -13 -13   53.45    3.53
  -3  13 -13   62.31    3.75
  -3 -13 -13   51.02    2.18
   3  13  14    9.87    1.17
   3  13  14    9.67    1.19
  -3  13 -14    9.75    1.91
  -3 -13 -14   12.71    2.02
  -3  13 -14    9.68    1.35
  -3 -13 -14   10.56    1.05
   3  13  15   42.33    2.25
   3  13  15   39.57    2.03
  -3  13 -15   43.22    3.26
  -3 -13 -15   42.57    3.45
  -3  13 -15   41.08    3.43
   3  15 -15    5.58    1.41
   3 -15 -15    3.58    1.32
   3 -15 -15    2.64    1.05
   3  15 -15    2.86    1.05
  -3 -15  15    2.96    1.31
  -3  15  15    3.34    1.26
  -3  15  15    2.50    1.32
  -3 -15  15    3.78    0.74
   3  15 -14   15.23    1.76
   3 -15 -14   11.52    1.72
   3 -15 -14   11.59    1.47
   3  15 -14   16.48    1.50
  -3 -15  14   12.83    1.64
  -3  15  14   16.54    1.63
  -3  15  14   14.39    1.41
  -3 -15  14   13.97    1.07
   3  15 -13   18.67    1.86
   3 -15 -13   14.88    1.81
   3 -15 -13   16.92    1.60
   3  15 -13   19.07    1.31
  -3 -15  13   15.78    1.74
  -3  15  13   17.58    1.65
  -3  15  13   18.57    1.52
  -3 -15  13   17.73    1.23
   3  15 -12  151.94    4.98
   3 -15 -12  154.97    5.08
   3 -15 -12  151.67    5.69
   3  15 -12  155.09    5.78
  -3 -15  12  154.57    6.05
  -3  15  12  148.25    5.67
  -3  15  12  153.85    5.60
  -3 -15  12  157.22    5.06
   3  15 -11  130.88    5.31
   3 -15 -11  138.77    5.42
   3 -15 -11  143.79    5.22
   3  15 -11  140.21    4.74
  -3 -15  11  138.45    5.35
  -3  15  11  137.22    5.08
  -3  15  11  138.69    5.05
  -3 -15  11  141.73    5.19
   3  15 -10   37.30    2.31
   3 -15 -10   36.22    2.20
   3 -15 -10   36.22    2.14
   3  15 -10   39.73    1.93
  -3 -15  10   38.95    2.18
  -3  15  10   38.27    2.04
  -3  15  10   39.40    1.57
  -3 -15  10   37.27    1.76
   3  15  -9   60.59    2.70
   3 -15  -9   49.85    2.63
   3 -15  -9   53.47    2.61
   3  15  -9   60.93    2.44
  -3 -15   9   49.25    2.55
  -3  15   9   59.28    2.48
  -3 -15   9   51.97    2.17
   3  15  -8  105.89    4.24
   3 -15  -8  115.08    4.21
   3 -15  -8  116.82    4.28
   3  15  -8  106.98    3.84
  -3 -15   8  117.42    4.12
  -3  15   8  106.96    3.71
  -3  15   8  106.54    3.29
  -3 -15   8  114.50    3.71
   3  15  -7  185.48    6.34
   3 -15  -7  190.10    6.25
   3 -15  -7  189.63    6.45
   3  15  -7  194.00    6.13
  -3 -15   7  187.78    6.27
  -3  15   7  182.94    5.87
  -3  15   7  188.84    6.30
  -3 -15   7  176.22    5.69
   3  15  -6  165.70    5.33
   3 -15  -6  162.33    5.19
   3 -15  -6  164.83    5.47
   3  15  -6  158.70    5.17
  -3 -15   6  161.23    4.59
  -3  15   6  150.98    4.89
  -3  15   6  161.73    5.32
  -3 -15   6  151.48    4.79
   3  15  -5  187.47    6.07
   3 -15  -5  185.17    5.95
   3 -15  -5  191.96    5.52
   3  15  -5  190.92    6.16
  -3 -15   5  190.43    6.03
  -3  15   5  180.54    5.65
  -3  15   5  197.42    5.52
  -3 -15   5  179.02    5.68
   3 -15  -4   21.40    1.33
   3  15  -4   19.67    0.94
   3 -15  -4   21.76    0.99
   3  15  -4   18.36    0.93
  -3 -15   4   21.39    1.36
  -3  15   4   19.20    0.86
  -3  15   4   19.06    1.45
  -3 -15   4   21.10    1.34
   3 -15  -3   24.92    1.47
   3  15  -3   29.98    1.14
   3 -15  -3   27.99    1.64
   3  15  -3   31.22    1.65
  -3 -15   3   24.91    1.55
  -3  15   3   30.65    1.50
  -3  15   3   31.76    1.62
  -3 -15   3   25.88    1.08
   3 -15  -2  524.88   18.40
   3  15  -2  572.41   19.66
   3 -15  -2  520.81   17.51
   3  15  -2  508.45   18.34
  -3 -15   2  546.09   18.98
  -3  15   2  564.02   19.07
  -3  15   2  531.18   18.65
  -3 -15   2  537.53   17.71
   3 -15  -1  536.12   18.95
   3  15  -1  597.43   19.48
   3 -15  -1  530.31   17.87
   3  15  -1  528.38   19.08
  -3 -15   1  544.61   19.20
  -3  15   1  522.35   18.31
  -3  15   1  567.22   19.78
  -3 -15   1  561.25   19.44
   3 -15   0  155.03    4.98
   3  15   0  170.85    5.37
   3  15   0  171.18    4.72
   3 -15   0  149.79    4.96
  -3 -15   0  150.29    5.10
  -3  15   0  167.98    5.16
  -3  15   0  172.99    5.26
  -3 -15   0  152.29    4.28
   3 -15   1  259.82    8.12
   3  15   1  262.31    8.31
   3  15   1  240.70    8.08
   3 -15   1  251.35    7.83
  -3  15  -1  260.34    8.10
  -3 -15  -1  253.14    7.31
  -3  15  -1  253.68    7.84
  -3 -15  -1  256.70    7.35
   3 -15   2  106.10    3.56
   3  15   2  109.09    3.03
   3  15   2  103.71    3.64
   3 -15   2  100.27    3.24
  -3  15  -2  107.83    3.61
  -3 -15  -2   99.05    2.95
  -3  15  -2  109.13    2.88
  -3 -15  -2  102.11    3.54
   3 -15   3  146.34    4.10
   3  15   3  143.65    4.76
   3  15   3  138.96    4.56
   3 -15   3  138.74    4.22
  -3  15  -3  148.74    4.83
  -3 -15  -3  140.21    4.87
  -3  15  -3  139.17    4.21
  -3 -15  -3  143.74    4.68
   3 -15   4  100.74    3.01
   3  15   4  101.58    3.62
   3  15   4  103.12    2.96
   3 -15   4   97.97    3.11
  -3  15  -4  111.71    3.75
  -3 -15  -4   96.48    3.71
  -3  15  -4  101.47    3.17
  -3 -15  -4  108.08    3.84
   3 -15   5   39.92    2.01
   3  15   5   35.57    1.94
   3  15   5   33.45    1.91
   3 -15   5   38.33    1.57
  -3  15  -5   36.77    2.04
  -3 -15  -5   37.90    1.51
  -3  15  -5   35.02    1.52
  -3 -15  -5   37.90    1.90
   3 -15   6    5.93    1.28
   3  15   6    7.72    1.26
   3  15   6    8.91    1.14
   3 -15   6    7.92    0.90
  -3  15  -6    9.27    0.89
  -3 -15  -6    6.60    0.88
  -3  15  -6    9.26    0.87
  -3 -15  -6    7.72    1.15
   3 -15   7   22.70    1.83
   3  15   7   26.66    1.81
   3  15   7   25.04    1.60
   3 -15   7   23.15    1.20
  -3  15  -7   23.42    1.96
  -3 -15  -7   22.85    2.06
  -3  15  -7   25.62    1.23
  -3 -15  -7   24.49    1.12
   3 -15   8   34.53    2.26
   3  15   8   31.29    1.51
   3  15   8   33.78    1.82
   3 -15   8   36.26    1.43
  -3  15  -8   32.67    2.40
  -3 -15  -8   36.12    2.45
  -3  15  -8   32.93    1.42
  -3 -15  -8   36.95    1.91
   3 -15   9   24.64    2.02
   3  15   9   22.08    1.30
   3  15   9   23.69    1.55
   3 -15   9   23.88    1.37
  -3  15  -9   24.30    2.02
  -3 -15  -9   22.38    2.22
  -3  15  -9   24.36    1.39
  -3 -15  -9   23.54    1.57
   3 -15  10   28.59    2.19
   3  15  10   31.58    2.23
   3  15  10   31.78    1.71
   3 -15  10   26.04    1.41
  -3  15 -10   29.10    2.41
  -3 -15 -10   26.18    1.63
  -3  15 -10   29.56    1.42
  -3 -15 -10   27.31    2.14
   3 -15  11   80.15    3.06
   3  15  11   69.84    3.76
   3  15  11   72.81    2.90
   3 -15  11   77.20    2.20
  -3  15 -11   77.22    4.06
  -3 -15 -11   76.34    4.09
  -3  15 -11   79.53    2.52
  -3 -15 -11   73.82    3.52
   3 -15  12   60.62    3.34
   3  15  12   50.74    3.17
   3  15  12   54.03    2.78
   3 -15  12   54.40    1.77
  -3  15 -12   50.75    3.32
  -3 -15 -12   55.56    2.57
  -3  15 -12   51.20    1.71
  -3 -15 -12   54.87    2.29
   3 -15  13   14.30    1.96
   3  15  13   13.04    1.96
   3  15  13   11.28    1.43
  -3  15 -13   12.84    2.11
  -3 -15 -13   13.29    2.05
  -3 -15 -13   12.13    1.20
   3  15  14   27.51    2.52
   3  15  14   25.54    1.88
  -3  15 -14   27.96    1.88
  -3 -15 -14   24.79    1.84
  -3  15 -14   25.19    2.77
  -3 -15 -14   20.30    1.58
   3  17 -15   -0.01    1.27
   3 -17 -15    0.61    1.25
   3  17 -15    1.48    0.75
   3 -17 -15   -0.16    1.04
  -3 -17  15    3.13    1.19
  -3  17  15   -1.40    1.13
  -3  17  15   -0.10    0.96
  -3 -17  15    0.66    0.90
   3  17 -14    0.85    0.80
   3 -17 -14   -0.22    1.23
   3 -17 -14    0.96    1.01
   3  17 -14    1.53    0.78
  -3 -17  14    0.82    1.18
  -3  17  14    1.78    1.11
  -3  17  14    0.41    1.01
  -3 -17  14    0.56    1.01
   3  17 -13    8.13    1.06
   3 -17 -13    8.71    1.55
   3 -17 -13    5.95    1.34
   3  17 -13    6.80    1.11
  -3 -17  13    8.99    1.57
  -3  17  13    7.26    1.36
  -3  17  13    8.01    1.30
  -3 -17  13    8.61    1.03
   3  17 -12    4.92    1.48
   3 -17 -12    6.21    1.43
   3 -17 -12    4.90    1.32
   3  17 -12    5.97    1.03
  -3 -17  12    5.61    1.43
  -3  17  12    6.99    1.34
  -3  17  12    6.05    1.22
  -3 -17  12    6.14    0.98
   3  17 -11  121.48    5.11
   3 -17 -11  113.99    4.89
   3 -17 -11  115.57    4.66
   3  17 -11  123.65    4.41
  -3 -17  11  116.08    4.86
  -3  17  11  113.98    4.55
  -3  17  11  123.07    4.71
  -3 -17  11  115.69    4.16
   3  17 -10   72.91    3.45
   3 -17 -10   71.71    3.44
   3 -17 -10   72.92    3.37
   3  17 -10   71.88    3.07
  -3 -17  10   74.71    2.57
  -3  17  10   69.73    2.43
  -3  17  10   76.86    3.28
  -3 -17  10   73.21    2.85
   3  17  -9   12.33    1.09
   3 -17  -9   15.91    1.66
   3 -17  -9   17.18    1.64
   3  17  -9   13.11    1.37
  -3 -17   9   18.17    1.58
  -3  17   9   14.58    1.43
  -3  17   9   12.55    1.52
  -3 -17   9   15.71    1.26
   3  17  -8  269.56    9.95
   3 -17  -8  277.20    8.87
   3 -17  -8  281.97   10.24
   3  17  -8  284.43    8.83
  -3 -17   8  285.18    9.09
  -3  17   8  271.57    9.43
  -3  17   8  274.34    9.91
  -3 -17   8  274.03    9.36
   3  17  -7   47.60    2.60
   3 -17  -7   54.64    2.67
   3 -17  -7   54.09    2.70
   3  17  -7   49.00    2.47
  -3 -17   7   55.20    1.93
  -3  17   7   47.29    2.38
  -3  17   7   50.10    1.92
  -3 -17   7   53.41    2.40
   3  17  -6  410.00   13.50
   3 -17  -6  396.18   13.08
   3 -17  -6  386.25   12.98
   3  17  -6  418.39   14.69
  -3 -17   6  391.65   13.08
  -3  17   6  402.68   13.93
  -3  17   6  408.30   14.77
  -3 -17   6  384.54   12.52
   3 -17  -5   17.44    0.99
   3  17  -5   17.64    1.57
   3 -17  -5   14.70    1.61
   3  17  -5   18.87    1.55
  -3 -17   5   17.37    1.52
  -3  17   5   15.10    1.40
  -3  17   5   19.21    1.57
  -3 -17   5   16.30    1.39
   3 -17  -4   50.52    2.32
   3  17  -4   55.61    1.89
   3 -17  -4   52.59    2.56
   3  17  -4   54.85    1.88
  -3 -17   4   51.52    2.34
  -3  17   4   54.38    2.30
  -3  17   4   53.98    1.88
  -3 -17   4   52.63    2.37
   3 -17  -3  140.09    4.00
   3  17  -3  138.34    4.73
   3 -17  -3  145.07    4.22
   3  17  -3  139.18    4.95
  -3 -17   3  140.25    4.08
  -3  17   3  139.26    3.95
  -3  17   3  136.95    4.00
  -3 -17   3  138.68    4.82
   3 -17  -2    2.16    0.57
   3  17  -2    2.07    0.58
   3  17  -2    0.88    0.61
   3 -17  -2    1.90    0.98
  -3 -17   2    3.18    0.95
  -3  17   2    0.58    0.88
  -3  17   2    2.11    0.59
  -3 -17   2    0.99    0.93
   3 -17  -1    3.80    0.64
   3  17  -1    6.21    0.69
   3  17  -1    6.10    1.06
   3 -17  -1    4.47    1.05
  -3 -17   1    2.47    1.03
  -3  17   1    6.59    1.06
  -3  17   1    5.60    1.10
  -3 -17   1    3.69    1.07
   3 -17   0   48.95    1.72
   3  17   0   54.07    1.82
   3  17   0   54.25    1.89
   3 -17   0   48.77    2.36
  -3 -17   0   48.46    2.43
  -3  17   0   56.48    2.37
  -3  17   0   55.94    1.78
  -3 -17   0   52.21    2.37
   3 -17   1   69.50    2.20
   3  17   1   72.97    2.91
   3  17   1   70.41    3.05
   3 -17   1   72.87    2.90
  -3 -17  -1   67.08    2.99
  -3  17  -1   74.73    2.96
  -3  17  -1   70.62    2.75
  -3 -17  -1   65.15    2.86
   3 -17   2  264.83    8.05
   3  17   2  280.26    9.27
   3  17   2  279.85    9.53
   3 -17   2  270.77    8.96
  -3  17  -2  259.56    8.98
  -3 -17  -2  260.61    8.08
  -3  17  -2  265.44    8.74
  -3 -17  -2  265.12    8.08
   3 -17   3   24.20    1.21
   3  17   3   27.07    1.76
   3  17   3   24.97    1.76
   3 -17   3   22.39    1.53
  -3  17  -3   25.61    1.74
  -3 -17  -3   25.00    1.89
  -3  17  -3   26.66    1.52
  -3 -17  -3   21.64    1.71
   3 -17   4  183.29    6.53
   3  17   4  189.76    5.65
   3 -17   4  177.81    6.09
  -3  17  -4  195.97    6.75
  -3 -17  -4  176.99    5.58
  -3  17  -4  193.48    6.13
  -3 -17  -4  176.37    6.39
   3 -17   5   42.28    1.68
   3  17   5   39.15    2.30
   3  17   5   38.99    2.25
   3 -17   5   41.15    1.86
  -3  17  -5   36.22    2.42
  -3 -17  -5   41.97    2.62
  -3  17  -5   37.42    1.83
  -3 -17  -5   42.37    2.27
   3 -17   6  393.90   14.49
   3  17   6  375.76   13.82
   3  17   6  360.71   12.11
   3 -17   6  372.43   12.60
  -3  17  -6  369.75   13.84
  -3 -17  -6  385.84   14.77
  -3  17  -6  377.91   12.80
  -3 -17  -6  382.39   13.84
   3 -17   7   14.15    1.61
   3  17   7   12.96    1.61
   3  17   7   14.63    1.42
   3 -17   7   15.10    1.11
  -3  17  -7   15.76    1.83
  -3 -17  -7   11.59    1.81
  -3  17  -7   13.89    1.12
  -3 -17  -7   13.42    1.48
   3 -17   8  120.53    5.07
   3  17   8  117.47    4.91
   3  17   8  124.31    4.61
   3 -17   8  127.18    4.03
  -3  17  -8  124.58    5.41
  -3 -17  -8  120.31    5.55
  -3  17  -8  125.68    3.93
  -3 -17  -8  119.82    4.64
   3 -17   9   19.06    1.94
   3  17   9   22.60    2.01
   3  17   9   23.08    1.62
  -3  17  -9   23.33    2.26
  -3 -17  -9   22.02    2.35
  -3  17  -9   25.25    1.25
  -3 -17  -9   18.19    1.67
   3 -17  10   84.93    4.12
   3  17  10   81.71    4.01
   3  17  10   86.07    3.43
   3 -17  10   82.64    2.64
  -3  17 -10   87.47    4.40
  -3 -17 -10   82.87    4.37
  -3  17 -10   84.59    2.76
  -3 -17 -10   77.95    3.32
   3 -17  11   38.80    2.90
   3  17  11   38.35    1.93
   3  17  11   40.40    2.63
   3 -17  11   38.30    1.78
  -3  17 -11   39.97    2.03
  -3 -17 -11   35.60    2.98
  -3  17 -11   39.96    1.88
  -3 -17 -11   38.33    2.12
   3 -17  12    4.97    1.09
   3  17  12    8.25    1.68
   3  17  12   10.00    1.14
   3 -17  12    6.10    0.93
  -3  17 -12    9.61    1.92
  -3 -17 -12    6.57    1.92
  -3  17 -12    9.62    0.94
  -3 -17 -12    6.82    1.50
   3 -17  13   16.90    2.20
   3  17  13   16.59    2.13
   3  17  13   16.21    1.47
  -3  17 -13   15.60    2.39
  -3 -17 -13   14.85    2.37
  -3 -17 -13   14.67    1.44
   3  19 -14   18.98    1.55
   3 -19 -14   21.08    2.24
   3  19 -14   18.86    1.58
   3 -19 -14   19.74    1.95
  -3 -19  14   21.58    2.16
  -3  19  14   18.37    2.06
  -3  19  14   19.93    1.88
  -3 -19  14   21.37    1.54
   3  19 -13   29.90    2.58
   3 -19 -13   28.55    2.38
   3  19 -13   29.33    1.83
   3 -19 -13   27.23    2.16
  -3 -19  13   28.53    2.42
  -3  19  13   27.68    2.17
  -3  19  13   29.76    2.11
  -3 -19  13   27.37    1.72
   3  19 -12   39.75    2.89
   3 -19 -12   39.79    2.74
   3  19 -12   38.23    2.15
   3 -19 -12   40.77    2.53
  -3 -19  12   41.65    2.71
  -3  19  12   37.17    2.53
  -3  19  12   42.48    2.49
  -3 -19  12   40.62    2.11
   3  19 -11   13.14    1.17
   3 -19 -11   14.77    1.18
   3 -19 -11   15.29    1.73
   3  19 -11   11.25    1.42
  -3 -19  11   15.92    1.66
  -3  19  11   10.85    1.54
  -3  19  11   12.11    1.59
  -3 -19  11   13.23    1.30
   3  19 -10   14.33    1.82
   3 -19 -10    8.29    1.64
   3 -19 -10   11.22    1.11
   3  19 -10   15.52    1.52
  -3 -19  10   12.29    1.64
  -3  19  10   15.27    1.04
  -3  19  10   15.54    1.10
  -3 -19  10   11.07    1.72
   3  19  -9   26.81    1.44
   3 -19  -9   25.25    2.17
   3 -19  -9   26.09    2.11
   3  19  -9   24.99    1.87
  -3 -19   9   26.05    1.96
  -3  19   9   24.30    1.90
  -3  19   9   23.53    1.99
  -3 -19   9   30.51    1.88
   3  19  -8   78.61    3.74
   3 -19  -8   80.38    3.83
   3 -19  -8   68.21    3.64
   3  19  -8   78.55    3.42
  -3 -19   8   76.40    3.47
  -3  19   8   76.66    3.36
  -3  19   8   79.66    3.60
  -3 -19   8   76.43    3.15
   3  19  -7  148.92    5.77
   3 -19  -7  142.69    5.47
   3 -19  -7  140.64    4.62
   3  19  -7  142.56    5.39
  -3 -19   7  146.79    5.59
  -3  19   7  137.07    5.21
  -3  19   7  139.62    5.55
  -3 -19   7  136.02    5.06
   3 -19  -6  143.54    5.61
   3  19  -6  140.66    5.65
   3 -19  -6  143.13    5.82
   3  19  -6  142.88    5.56
  -3 -19   6  140.84    5.56
  -3  19   6  138.48    5.25
  -3  19   6  140.49    4.59
  -3 -19   6  142.43    5.25
   3 -19  -5  192.94    7.06
   3  19  -5  202.61    7.30
   3 -19  -5  186.38    6.01
   3  19  -5  195.15    7.22
  -3 -19   5  191.47    7.15
  -3  19   5  192.24    6.72
  -3  19   5  209.02    7.41
  -3 -19   5  186.04    5.75
   3 -19  -4  217.58    7.84
   3  19  -4  229.70    8.37
   3  19  -4  222.09    8.09
   3 -19  -4  216.99    6.98
  -3 -19   4  226.94    8.09
  -3  19   4  240.79    8.19
  -3  19   4  242.14    8.47
  -3 -19   4  210.40    6.59
   3 -19  -3    0.15    0.93
   3  19  -3    1.33    0.99
   3  19  -3    1.26    1.00
   3 -19  -3   -0.10    1.04
  -3 -19   3    0.60    0.61
  -3  19   3   -0.66    0.58
  -3  19   3    0.95    0.60
  -3 -19   3   -1.22    0.91
   3 -19  -2   75.66    3.40
   3  19  -2   73.57    3.33
   3  19  -2   74.14    3.43
   3 -19  -2   68.33    3.40
  -3 -19   2   67.73    3.19
  -3  19   2   75.53    3.23
  -3  19   2   71.82    3.25
  -3 -19   2   63.75    2.33
   3 -19  -1  259.88    9.48
   3  19  -1  252.08    9.05
   3  19  -1  260.70    9.67
   3 -19  -1  241.59    8.93
  -3 -19   1  242.47    8.82
  -3  19   1  248.72    9.08
  -3  19   1  248.62    8.80
  -3 -19   1  256.86    9.04
   3 -19   0  205.79    7.42
   3  19   0  214.05    7.67
   3  19   0  205.27    7.63
   3 -19   0  204.68    7.66
  -3 -19   0  211.08    7.68
  -3  19   0  208.79    6.46
  -3  19   0  201.02    7.13
  -3 -19   0  204.70    6.37
   3 -19   1  219.26    7.81
   3  19   1  212.08    8.12
   3  19   1  211.22    8.01
   3 -19   1  220.61    8.01
  -3 -19  -1  225.89    8.97
  -3  19  -1  207.08    7.75
  -3  19  -1  209.47    7.52
  -3 -19  -1  227.85    8.06
   3 -19   2   22.05    1.83
   3  19   2   25.53    1.33
   3  19   2   24.89    1.34
   3 -19   2   21.41    1.83
  -3  19  -2   26.42    2.02
  -3  19  -2   25.42    1.61
  -3 -19  -2   21.71    1.96
   3 -19   3   23.38    1.77
   3  19   3   22.92    1.91
   3  19   3   21.80    1.87
   3 -19   3   19.33    1.67
  -3  19  -3   22.35    1.92
  -3 -19  -3   20.44    2.01
  -3  19  -3   21.97    1.63
  -3 -19  -3   19.13    1.86
   3 -19   4   17.37    1.73
   3  19   4   21.63    1.80
   3  19   4   20.79    1.81
   3 -19   4   18.74    1.56
  -3  19  -4   21.14    1.30
  -3 -19  -4   18.61    2.03
  -3  19  -4   20.70    1.53
  -3 -19  -4   17.65    1.82
   3 -19   5    1.85    1.22
   3  19   5    3.34    1.26
   3  19   5    3.95    1.19
   3 -19   5    2.90    0.94
  -3  19  -5    3.33    1.30
  -3 -19  -5    2.37    0.81
  -3  19  -5    4.94    0.94
  -3 -19  -5    2.32    0.74
   3 -19   6   52.71    2.75
   3  19   6   55.60    2.98
   3  19   6   56.12    2.13
   3 -19   6   50.26    2.38
  -3  19  -6   54.58    3.14
  -3 -19  -6   50.63    3.27
  -3  19  -6   56.96    2.45
  -3 -19  -6   48.49    2.76
   3 -19   7   18.71    1.91
   3  19   7   19.67    1.28
   3  19   7   17.73    1.71
   3 -19   7   17.18    1.33
  -3  19  -7   18.67    2.06
  -3 -19  -7   15.35    2.13
  -3  19  -7   18.87    1.39
  -3 -19  -7   17.50    1.76
   3 -19   8   28.33    2.29
   3  19   8   26.22    2.25
   3  19   8   25.70    1.96
   3 -19   8   30.04    1.62
  -3  19  -8   29.67    2.52
  -3 -19  -8   26.95    2.46
  -3  19  -8   26.81    1.56
  -3 -19  -8   27.70    2.02
   3 -19   9   28.32    1.69
   3  19   9   34.17    2.54
   3  19   9   35.20    2.06
   3 -19   9   31.02    1.61
  -3  19  -9   33.21    1.89
  -3 -19  -9   29.12    2.58
  -3  19  -9   32.68    1.64
  -3 -19  -9   28.03    2.13
   3 -19  10    5.47    1.68
   3  19  10    6.36    1.56
   3  19  10    6.93    1.28
   3 -19  10    7.74    0.91
  -3  19 -10    5.87    1.74
  -3 -19 -10    6.25    1.86
  -3  19 -10    6.74    1.23
  -3 -19 -10    8.02    1.30
   3 -19  11    8.46    1.62
   3  19  11    5.44    1.06
   3  19  11    6.01    1.25
   3 -19  11    7.14    1.11
  -3  19 -11    6.72    1.81
  -3 -19 -11    7.36    1.21
  -3  19 -11    5.51    0.83
  -3 -19 -11    5.92    1.27
   3 -19  12   22.10    1.70
   3  19  12   20.32    2.38
   3  19  12   21.00    1.71
   3 -19  12   22.47    1.48
  -3  19 -12   20.53    2.63
  -3 -19 -12   23.04    1.78
  -3 -19 -12   23.76    1.82
   3  21 -13   18.56    2.24
   3 -21 -13   14.51    1.36
   3  21 -13   16.19    1.58
   3 -21 -13   13.62    1.98
  -3 -21  13   15.43    2.05
  -3  21  13   16.04    1.99
  -3  21  13   17.41    1.84
  -3 -21  13   15.45    1.51
   3  21 -12    5.75    1.67
   3 -21 -12    7.20    1.54
   3  21 -12    4.35    1.17
   3 -21 -12    3.31    1.52
  -3 -21  12    6.65    0.98
  -3  21  12    2.83    1.45
  -3  21  12    5.83    1.40
  -3 -21  12    4.89    1.16
   3  21 -11   35.46    2.74
   3 -21 -11   33.72    2.53
   3  21 -11   33.98    2.15
   3 -21 -11   32.08    2.60
  -3 -21  11   32.92    2.55
  -3  21  11   34.42    2.36
  -3  21  11   37.22    2.45
  -3 -21  11   28.70    1.95
   3  21 -10    4.66    1.52
   3 -21 -10    5.44    1.48
   3  21 -10    4.69    1.27
   3 -21 -10    5.96    1.52
  -3 -21  10    6.73    1.43
  -3  21  10    4.47    1.32
  -3  21  10    6.18    1.37
  -3 -21  10    5.19    1.17
   3  21  -9   25.50    2.27
   3 -21  -9   21.84    2.16
   3  21  -9   23.84    1.89
   3 -21  -9   20.98    2.18
  -3 -21   9   24.52    2.06
  -3  21   9   26.82    1.99
  -3  21   9   23.42    2.10
  -3 -21   9   22.61    1.82
   3  21  -8    9.72    1.08
   3 -21  -8    9.02    1.59
   3  21  -8    8.52    1.46
   3 -21  -8    8.56    1.72
  -3 -21   8    8.40    1.02
  -3  21   8   10.77    1.49
  -3  21   8   10.64    1.62
  -3 -21   8    9.41    1.35
   3 -21  -7  247.51    9.72
   3  21  -7  234.14    9.50
   3  21  -7  239.71    9.22
   3 -21  -7  236.50    8.10
  -3 -21   7  251.56    9.46
  -3  21   7  234.09    8.78
  -3  21   7  233.33    7.98
  -3 -21   7  243.30    8.93
   3 -21  -6   12.76    1.69
   3  21  -6   12.23    1.86
   3  21  -6   11.94    1.63
   3 -21  -6   11.32    1.70
  -3 -21   6   13.30    1.59
  -3  21   6    8.24    1.53
  -3  21   6    9.37    1.12
  -3 -21   6   13.04    1.48
   3 -21  -5   54.17    2.92
   3  21  -5   44.88    2.99
   3  21  -5   48.84    2.93
   3 -21  -5   53.06    3.14
  -3 -21   5   54.23    2.14
  -3  21   5   46.81    2.75
  -3  21   5   48.73    2.07
  -3 -21   5   55.09    2.80
   3 -21  -4   21.12    1.96
   3  21  -4   22.99    1.37
   3  21  -4   21.47    2.04
   3 -21  -4   20.52    1.41
  -3 -21   4   20.89    1.93
  -3  21   4   21.12    1.86
  -3  21   4   23.33    1.35
  -3 -21   4   20.47    1.87
   3 -21  -3  152.26    5.96
   3  21  -3  155.33    6.18
   3  21  -3  160.80    6.43
   3 -21  -3  160.61    6.34
  -3 -21   3  159.22    6.14
  -3  21   3  156.06    4.94
  -3  21   3  158.68    6.06
  -3 -21   3  149.68    5.91
   3 -21  -2   21.77    1.88
   3  21  -2   19.77    1.91
   3  21  -2   20.33    1.38
   3 -21  -2   23.93    2.03
  -3 -21   2   23.54    1.99
  -3  21   2   22.61    1.86
  -3  21   2   19.80    1.96
  -3 -21   2   22.93    1.88
   3 -21  -1   19.74    1.83
   3  21  -1   24.91    2.03
   3  21  -1   21.84    2.03
  -3 -21   1   19.43    2.01
  -3  21   1   21.85    1.95
  -3  21   1   21.77    1.91
  -3 -21   1   18.99    1.92
   3 -21   0   58.39    3.12
   3  21   0   61.74    3.18
   3  21   0   67.64    3.28
   3 -21   0   58.57    3.13
  -3 -21   0   56.82    3.22
  -3  21   0   66.34    3.14
  -3  21   0   65.58    3.06
  -3 -21   0   55.77    3.12
   3 -21   1   18.69    1.82
   3  21   1   20.28    1.29
   3  21   1   18.20    1.27
   3 -21   1   15.28    1.78
  -3 -21  -1   15.98    1.89
  -3  21  -1   19.73    1.96
  -3  21  -1   19.89    1.72
  -3 -21  -1   17.79    1.94
   3 -21   2   84.51    2.88
   3  21   2   82.02    3.79
   3  21   2   77.55    3.75
   3 -21   2   81.77    3.57
  -3 -21  -2   77.77    3.99
  -3  21  -2   77.10    3.62
  -3  21  -2   80.07    3.58
  -3 -21  -2   79.92    2.86
   3 -21   3  194.43    6.41
   3  21   3  189.09    7.49
   3  21   3  189.98    7.39
   3 -21   3  188.14    7.14
  -3  21  -3  195.02    6.41
  -3 -21  -3  187.14    7.61
  -3  21  -3  197.80    7.19
  -3 -21  -3  191.26    7.40
   3  21   4   15.70    1.93
   3  21   4   18.02    1.91
   3 -21   4   14.13    1.64
  -3  21  -4   21.10    2.09
  -3 -21  -4   17.67    2.13
  -3  21  -4   16.95    1.56
  -3 -21  -4   13.46    1.20
   3 -21   5    0.31    0.68
   3  21   5    1.40    1.12
   3  21   5    0.32    1.13
   3 -21   5    1.68    0.95
  -3  21  -5   -0.32    1.20
  -3 -21  -5    0.06    0.81
  -3  21  -5    0.88    0.93
  -3 -21  -5    0.43    1.07
   3 -21   6   85.17    3.96
   3  21   6   73.50    4.07
   3  21   6   78.22    2.88
   3 -21   6   83.70    3.38
  -3  21  -6   84.91    4.35
  -3 -21  -6   81.53    4.25
  -3  21  -6   82.23    3.40
  -3 -21  -6   80.29    2.94
   3 -21   7   27.48    2.34
   3  21   7   21.90    2.29
   3  21   7   22.38    2.08
   3 -21   7   27.68    1.71
  -3  21  -7   23.74    2.42
  -3 -21  -7   28.52    1.71
  -3  21  -7   24.21    1.73
  -3 -21  -7   27.50    2.14
   3 -21   8   54.33    2.35
   3  21   8   47.15    3.16
   3  21   8   48.82    2.10
   3 -21   8   52.28    2.35
  -3  21  -8   48.96    3.45
  -3 -21  -8   54.18    3.46
  -3  21  -8   50.13    2.42
  -3 -21  -8   52.34    2.92
   3 -21   9   46.56    3.11
   3  21   9   44.59    3.00
   3  21   9   42.98    2.67
   3 -21   9   44.72    2.14
  -3  21  -9   43.10    3.29
  -3 -21  -9   43.46    2.34
  -3  21  -9   43.49    2.12
  -3 -21  -9   42.73    2.65
   3 -21  10   16.13    1.38
   3  21  10   16.56    2.06
   3  21  10   18.09    1.72
   3 -21  10   15.51    1.68
  -3  21 -10   17.89    2.29
  -3 -21 -10   12.58    2.30
  -3  21 -10   19.02    1.70
  -3 -21 -10   13.44    1.78
   3 -21  11   10.15    1.97
   3  21  11   13.53    1.92
   3  21  11   10.45    1.95
   3 -21  11    9.01    1.41
  -3  21 -11   10.01    2.16
  -3 -21 -11    9.20    2.14
  -3  21 -11   10.89    1.41
  -3 -21 -11    7.41    1.54
   3  23 -11   18.52    2.34
   3 -23 -11   17.10    1.46
   3  23 -11   16.88    1.89
   3 -23 -11   16.67    2.19
  -3 -23  11   20.77    2.16
  -3  23  11   16.65    1.99
  -3  23  11   16.46    2.11
  -3 -23  11   19.57    1.77
   3  23 -10   80.08    3.32
   3 -23 -10   76.73    4.28
   3  23 -10   79.88    3.88
   3 -23 -10   74.80    3.17
  -3 -23  10   77.72    4.15
  -3  23  10   79.01    3.97
  -3  23  10   81.72    4.17
  -3 -23  10   76.05    3.68
   3  23  -9   35.18    1.92
   3 -23  -9   32.67    2.60
   3  23  -9   35.07    2.40
   3 -23  -9   32.62    2.75
  -3 -23   9   33.26    2.55
  -3  23   9   34.27    2.43
  -3  23   9   32.34    2.56
  -3 -23   9   33.77    2.29
   3 -23  -8   74.46    3.84
   3  23  -8   74.69    3.95
   3  23  -8   72.53    3.63
   3 -23  -8   72.14    4.05
  -3 -23   8   77.86    3.81
  -3  23   8   67.11    3.50
  -3  23   8   69.58    3.78
  -3 -23   8   73.05    3.50
   3 -23  -7   31.63    1.75
   3  23  -7   31.79    2.59
   3  23  -7   32.14    1.72
   3 -23  -7   29.34    1.76
  -3 -23   7   31.71    2.44
  -3  23   7   28.21    2.30
  -3  23   7   32.00    1.74
  -3 -23   7   27.89    2.19
   3 -23  -6   55.02    3.23
   3  23  -6   57.75    3.41
   3  23  -6   57.17    3.25
   3 -23  -6   52.32    3.39
  -3 -23   6   57.08    3.31
  -3  23   6   59.58    3.11
  -3  23   6   58.22    3.32
  -3 -23   6   52.96    2.94
   3 -23  -5   92.90    3.44
   3  23  -5  104.96    4.77
   3  23  -5  104.61    4.60
   3 -23  -5   91.07    3.60
  -3 -23   5   92.42    4.52
  -3  23   5  100.61    3.46
  -3  23   5  102.89    4.63
  -3 -23   5   89.78    3.29
   3 -23  -4    4.10    1.49
   3  23  -4    8.47    1.68
   3  23  -4    8.59    1.60
   3 -23  -4    6.13    1.10
  -3 -23   4    5.65    1.52
  -3  23   4    9.28    1.52
  -3  23   4    5.45    1.57
  -3 -23   4    5.27    1.44
   3 -23  -3    8.30    1.53
   3  23  -3    6.39    1.71
   3  23  -3    5.76    1.61
   3 -23  -3    8.40    1.15
  -3 -23   3    8.37    1.60
  -3  23   3    7.89    1.55
  -3  23   3    6.51    1.03
  -3 -23   3    9.42    1.55
   3 -23  -2   24.54    2.17
   3  23  -2   24.87    2.22
   3  23  -2   23.81    2.30
   3 -23  -2   21.21    2.31
  -3 -23   2   21.35    2.25
  -3  23   2   22.98    1.45
  -3  23   2   24.81    2.12
  -3 -23   2   25.77    2.10
   3 -23  -1   32.55    1.66
   3  23  -1   32.97    1.78
   3  23  -1   31.70    2.59
   3 -23  -1   28.76    2.52
  -3 -23   1   29.86    2.47
  -3  23   1   31.37    2.55
  -3  23   1   33.05    2.45
  -3 -23   1   29.97    2.42
   3 -23   0    4.03    1.48
   3  23   0    6.13    1.55
   3  23   0    4.30    1.57
   3 -23   0    6.30    1.48
  -3 -23   0    4.09    1.63
  -3  23   0    5.90    1.57
  -3  23   0    8.85    1.44
  -3 -23   0    4.75    1.55
   3 -23   1  100.74    4.50
   3  23   1   95.61    4.50
   3  23   1   93.59    4.58
   3 -23   1   93.75    4.48
  -3 -23  -1   96.19    3.65
  -3  23  -1   98.93    3.59
  -3  23  -1   98.45    4.30
  -3 -23  -1   96.66    4.58
   3 -23   2   12.75    1.72
   3  23   2   11.43    1.80
   3  23   2   12.71    1.79
   3 -23   2   11.00    1.13
  -3 -23  -2   10.32    1.88
  -3  23  -2   12.15    1.85
  -3  23  -2   11.87    1.59
  -3 -23  -2   10.65    1.80
   3 -23   3   27.28    1.56
   3  23   3   26.98    2.21
   3  23   3   25.85    2.38
   3 -23   3   24.68    2.08
  -3 -23  -3   21.47    2.45
  -3  23  -3   26.63    2.47
  -3  23  -3   26.28    1.42
  -3 -23  -3   26.38    2.31
   3 -23   4   11.12    1.63
   3  23   4   10.01    1.76
   3  23   4    7.50    1.70
   3 -23   4    8.62    1.47
  -3  23  -4    9.03    1.81
  -3 -23  -4    8.12    1.79
  -3  23  -4    9.17    1.44
  -3 -23  -4    9.28    1.69
   3 -23   5  165.39    7.00
   3  23   5  161.22    6.83
   3  23   5  158.00    6.65
   3 -23   5  153.50    6.08
  -3  23  -5  161.74    7.10
  -3 -23  -5  155.18    7.18
  -3  23  -5  156.15    6.10
  -3 -23  -5  160.18    6.82
   3 -23   6  166.44    7.08
   3  23   6  156.54    6.69
   3  23   6  153.46    6.63
   3 -23   6  159.13    6.07
  -3  23  -6  166.54    5.90
  -3 -23  -6  161.01    5.95
  -3  23  -6  166.10    6.37
  -3 -23  -6  153.49    6.66
   3 -23   7   34.35    2.77
   3  23   7   38.09    2.93
   3  23   7   39.65    2.73
   3 -23   7   34.68    2.15
  -3  23  -7   40.15    3.10
  -3 -23  -7   37.39    3.11
  -3  23  -7   39.25    2.29
  -3 -23  -7   36.50    2.71
   3 -23   8    9.56    1.94
   3  23   8   11.14    2.01
   3  23   8   12.99    1.72
   3 -23   8   11.83    1.74
  -3  23  -8   14.66    2.15
  -3 -23  -8   10.86    2.12
  -3  23  -8   12.68    1.45
  -3 -23  -8    8.74    1.74
   3 -23   9    6.56    1.61
   3  23   9    3.08    1.53
   3  23   9    5.35    1.39
   3 -23   9    3.80    1.07
  -3  23  -9    4.78    1.16
  -3 -23  -9    3.07    1.11
  -3  23  -9    4.92    1.08
  -3 -23  -9    4.26    1.44
   3 -23  10    7.94    1.85
   3  23  10    4.54    1.75
   3  23  10    5.55    1.43
   3 -23  10    6.51    1.12
  -3  23 -10    5.37    2.01
  -3 -23 -10    5.23    1.89
  -3  23 -10    4.98    1.10
  -3 -23 -10    5.81    0.97
   3  25 -10   19.08    2.47
   3 -25 -10   17.34    2.39
   3  25 -10   17.76    2.10
   3 -25 -10   16.21    2.39
  -3 -25  10   20.06    1.56
  -3  25  10   18.04    2.17
  -3  25  10   18.51    2.30
  -3 -25  10   20.15    2.02
   3 -25  -9    4.83    1.61
   3  25  -9    4.53    1.76
   3  25  -9    5.40    1.50
   3 -25  -9    3.82    1.71
  -3 -25   9    3.37    1.58
  -3  25   9    3.57    1.45
  -3  25   9    4.47    1.60
  -3 -25   9    4.22    1.33
   3 -25  -8   15.02    2.20
   3  25  -8   14.80    2.36
   3  25  -8   18.16    1.98
   3 -25  -8   16.41    2.25
  -3 -25   8   14.31    2.15
  -3  25   8   19.31    2.01
  -3  25   8   17.91    2.19
  -3 -25   8   14.71    1.90
   3 -25  -7   13.81    2.16
   3  25  -7   16.67    2.37
   3  25  -7   17.46    2.07
   3 -25  -7   16.10    2.26
  -3 -25   7   15.58    2.10
  -3  25   7   17.47    1.98
  -3  25   7   18.28    2.12
  -3 -25   7   15.65    1.89
   3 -25  -6   53.51    3.50
   3  25  -6   54.07    3.50
   3  25  -6   52.80    3.31
   3 -25  -6   58.11    3.75
  -3 -25   6   54.30    2.48
  -3  25   6   53.87    3.29
  -3  25   6   55.68    3.45
  -3 -25   6   52.06    2.26
   3 -25  -5   40.99    3.00
   3  25  -5   42.97    3.04
   3  25  -5   41.33    3.04
   3 -25  -5   42.18    3.22
  -3 -25   5   43.67    2.96
  -3  25   5   39.12    2.83
  -3  25   5   43.28    3.05
  -3 -25   5   38.68    2.89
   3 -25  -4  130.08    5.80
   3  25  -4  133.00    6.06
   3  25  -4  132.41    6.00
   3 -25  -4  127.71    6.08
  -3 -25   4  128.22    5.96
  -3  25   4  130.49    5.91
  -3  25   4  133.88    6.10
  -3 -25   4  130.82    5.85
   3 -25  -3   84.41    4.31
   3  25  -3   87.62    4.51
   3  25  -3   80.46    4.34
   3 -25  -3   82.72    4.38
  -3 -25   3   85.33    4.43
  -3  25   3   79.85    4.18
  -3  25   3   81.33    4.31
  -3 -25   3   82.82    3.20
   3 -25  -2   26.24    1.57
   3  25  -2   26.43    2.53
   3  25  -2   25.81    2.39
   3 -25  -2   27.51    1.74
  -3 -25   2   25.62    1.63
  -3  25   2   23.86    2.33
  -3  25   2   22.60    2.30
  -3 -25   2   28.01    2.42
   3 -25  -1   32.41    2.58
   3  25  -1   32.99    2.65
   3  25  -1   33.52    2.78
   3 -25  -1   33.90    2.76
  -3 -25   1   31.39    2.74
  -3  25   1   36.86    2.68
  -3  25   1   35.79    2.61
  -3 -25   1   30.63    2.61
   3 -25   0   10.46    1.76
   3  25   0   10.72    1.20
   3  25   0   10.91    1.26
   3 -25   0    9.17    1.16
  -3 -25   0   10.43    1.18
  -3  25   0   12.01    1.84
  -3  25   0   12.04    1.72
  -3 -25   0   10.81    1.18
   3 -25   1    3.42    1.46
   3  25   1    4.95    1.52
   3  25   1    4.23    1.62
   3 -25   1    4.09    0.94
  -3 -25  -1    3.21    1.52
  -3  25  -1    3.55    1.51
  -3  25  -1    4.92    1.39
  -3 -25  -1    1.87    1.57
   3 -25   2   25.74    2.24
   3  25   2   22.66    2.38
   3  25   2   22.96    2.34
   3 -25   2   24.29    2.25
  -3 -25  -2   25.50    2.46
  -3  25  -2   24.62    2.35
  -3  25  -2   22.96    2.13
  -3 -25  -2   26.07    2.47
   3 -25   3    4.86    1.54
   3  25   3    3.62    1.61
   3  25   3    5.23    1.61
   3 -25   3    3.75    1.41
  -3 -25  -3    4.20    1.72
  -3  25  -3    6.10    1.61
  -3  25  -3    3.31    1.33
  -3 -25  -3    4.72    1.57
   3 -25   4   86.63    3.48
   3  25   4   88.24    4.61
   3  25   4   88.42    4.47
   3 -25   4   85.79    4.09
  -3 -25  -4   84.62    4.74
  -3  25  -4   88.45    4.85
  -3  25  -4   89.70    4.11
  -3 -25  -4   87.27    4.56
   3 -25   5   26.31    2.59
   3  25   5   26.89    2.65
   3  25   5   26.39    2.43
   3 -25   5   25.65    2.24
  -3 -25  -5   26.67    1.81
  -3  25  -5   26.06    2.81
  -3  25  -5   26.33    2.20
  -3 -25  -5   26.90    2.51
   3 -25   6   28.53    2.50
   3  25   6   23.19    2.56
   3  25   6   28.30    2.52
   3 -25   6   27.73    2.19
  -3  25  -6   25.42    2.76
  -3 -25  -6   24.29    2.84
  -3  25  -6   25.53    2.18
  -3 -25  -6   25.19    1.66
   3 -25   7   42.37    3.24
   3  25   7   41.37    3.05
   3  25   7   39.63    2.90
   3 -25   7   39.65    2.56
  -3  25  -7   42.83    3.56
  -3 -25  -7   40.03    3.46
  -3  25  -7   39.08    2.57
  -3 -25  -7   38.74    2.99
   3 -25   8   13.24    2.13
   3  25   8   12.22    1.38
   3  25   8   13.85    1.97
   3 -25   8   11.50    1.57
  -3  25  -8   10.30    2.34
  -3 -25  -8   14.27    2.42
  -3  25  -8   12.88    1.60
  -3 -25  -8   11.20    1.99
   3 -27  -7    3.66    1.65
   3  27  -7    4.01    1.79
   3  27  -7    6.65    1.07
   3 -27  -7    5.52    1.84
  -3 -27   7    2.13    1.66
  -3  27   7    4.80    1.58
  -3  27   7    6.20    1.74
  -3 -27   7    4.42    1.02
   3 -27  -6   33.62    2.87
   3  27  -6   32.70    3.11
   3  27  -6   33.44    2.84
   3 -27  -6   33.60    2.18
  -3 -27   6   32.63    2.95
  -3  27   6   35.65    2.83
  -3  27   6   31.44    2.89
  -3 -27   6   32.40    2.75
   3 -27  -5   16.88    2.29
   3  27  -5   18.82    2.44
   3  27  -5   17.33    2.27
   3 -27  -5   13.28    2.37
  -3 -27   5   16.23    2.26
  -3  27   5   15.81    2.14
  -3  27   5   14.17    2.34
  -3 -27   5   19.35    2.15
   3 -27  -4    0.44    1.36
   3  27  -4   -0.32    0.93
   3  27  -4   -0.52    1.38
   3 -27  -4   -0.41    1.37
  -3 -27   4    1.00    1.32
  -3  27   4   -0.62    1.32
  -3  27   4    1.55    0.84
  -3 -27   4    1.06    0.82
   3 -27  -3    9.16    1.87
   3  27  -3    9.58    1.28
   3  27  -3    7.01    1.25
   3 -27  -3   11.08    1.99
  -3 -27   3   10.22    1.94
  -3  27   3    7.26    1.87
  -3  27   3    8.11    1.93
  -3 -27   3    9.64    1.23
   3 -27  -2   39.98    2.90
   3  27  -2   37.40    2.24
   3  27  -2   37.32    2.19
   3 -27  -2   31.94    3.19
  -3 -27   2   37.91    3.08
  -3  27   2   39.78    3.00
  -3  27   2   37.17    2.89
  -3 -27   2   36.23    3.05
   3 -27  -1   10.44    1.29
   3  27  -1   15.38    2.19
   3  27  -1   12.73    1.42
   3 -27  -1   10.24    2.07
  -3 -27   1   13.77    2.10
  -3  27   1   12.84    2.06
  -3  27   1   10.87    1.95
  -3 -27   1   10.62    1.99
   3 -27   0    8.16    1.81
   3  27   0    6.02    1.92
   3  27   0    6.91    1.91
   3 -27   0    9.76    1.90
  -3 -27   0    8.66    1.25
  -3  27   0    6.81    1.87
  -3  27   0    7.01    1.79
  -3 -27   0    8.68    1.91
   3 -27   1    3.38    1.45
   3  27   1    1.89    1.59
   3  27   1    3.20    1.62
   3 -27   1    0.13    1.49
  -3 -27  -1    1.43    0.95
  -3  27  -1    4.41    1.55
  -3  27  -1    4.25    1.36
  -3 -27  -1    0.33    0.97
   3 -27   2   39.18    3.04
   3  27   2   41.81    2.19
   3  27   2   44.14    3.32
   3 -27   2   37.82    2.98
  -3 -27  -2   36.61    2.32
  -3  27  -2   45.46    2.35
  -3  27  -2   45.75    3.00
  -3 -27  -2   38.38    3.29
   3 -27   3   24.79    1.72
   3  27   3   18.76    2.55
   3  27   3   21.09    1.66
   3 -27   3   24.51    2.36
  -3 -27  -3   21.50    2.63
  -3  27  -3   22.86    2.64
  -3  27  -3   19.74    2.23
  -3 -27  -3   22.50    1.68
   3 -27   4    0.24    1.38
   3  27   4    2.26    0.89
   3  27   4    1.14    1.41
   3 -27   4   -0.27    1.22
  -3 -27  -4    2.17    1.55
  -3  27  -4   -0.59    1.55
  -3  27  -4    0.68    1.22
  -3 -27  -4   -1.99    1.47
   3 -27   5    0.04    1.36
   3  27   5    1.50    1.45
   3  27   5    0.14    1.38
   3 -27   5   -0.07    1.21
  -3 -27  -5    3.07    1.62
  -3  27  -5    1.87    0.97
  -3  27  -5   -0.20    1.21
  -3 -27  -5    0.18    1.44
   3 -27   6   14.18    2.20
   3  27   6   13.51    2.30
   3  27   6   11.86    1.33
   3 -27   6   13.56    1.89
  -3 -27  -6   15.01    1.59
  -3  27  -6   12.89    2.49
  -3  27  -6   12.50    1.83
  -3 -27  -6   14.89    2.19
   3 -29  -3   17.94    2.38
   3  29  -3   18.02    1.70
   3  29  -3   16.81    2.48
   3 -29  -3   15.58    2.63
  -3 -29   3   15.54    2.36
  -3  29   3   15.98    2.36
  -3  29   3   17.46    2.42
  -3 -29   3   13.44    1.56
   3 -29  -2   11.32    2.11
   3  29  -2   12.84    2.20
   3  29  -2   11.97    2.29
   3 -29  -2   11.04    2.34
  -3 -29   2    9.56    2.31
  -3  29   2   10.80    1.46
  -3  29   2   13.83    2.07
  -3 -29   2   13.25    2.13
   3 -29  -1    7.32    1.87
   3  29  -1    4.86    2.05
   3  29  -1    6.54    1.99
   3 -29  -1    5.21    1.99
  -3 -29   1    8.30    2.02
  -3  29   1    6.09    1.87
  -3  29   1    7.21    1.86
  -3 -29   1    5.15    1.98
   3 -29   0   14.78    2.31
   3  29   0   13.46    2.41
   3  29   0   14.93    2.50
   3 -29   0   11.87    2.37
  -3 -29   0   14.31    2.45
  -3  29   0   13.84    2.45
  -3  29   0   15.70    2.26
  -3 -29   0   13.10    2.23
   3 -29   1   14.37    2.23
   3  29   1   12.02    2.32
   3  29   1   13.52    2.34
   3 -29   1    9.44    2.23
  -3 -29  -1   10.10    2.41
  -3  29  -1   11.87    2.39
  -3  29  -1   12.40    2.12
  -3 -29  -1   14.55    2.29
   3 -29   2   34.92    3.12
   3  29   2   29.74    2.13
   3  29   2   31.14    3.24
   3 -29   2   34.47    2.94
  -3 -29  -2   32.76    3.16
  -3  29  -2   29.21    3.29
  -3  29  -2   31.89    2.90
  -3 -29  -2   33.26    3.22
   4   0 -18    8.99    1.37
   4   0 -18    8.77    1.50
   4   0 -17    3.02    0.98
   4   0 -17    1.91    1.03
   4   0 -17    2.35    0.71
   4   0 -17    1.57    0.57
   4   0 -16   41.17    2.10
   4   0 -16   37.86    2.18
   4   0 -16   38.34    1.69
   4   0 -16   39.22    1.47
   4   0 -15   11.57    1.18
   4   0 -15   12.83    1.28
   4   0 -15   12.16    1.00
   4   0 -15   11.36    1.08
   4   0 -14   44.60    1.97
   4   0 -14   44.61    2.10
   4   0 -14   44.79    1.53
   4   0 -14   45.90    1.63
   4   0 -13  138.48    4.42
   4   0 -13  134.08    4.63
   4   0 -13  133.18    3.74
   4   0 -13  135.72    3.93
   4   0 -12   34.61    1.60
   4   0 -12   37.38    1.72
   4   0 -12   35.46    1.58
   4   0 -12   37.08    1.41
   4   0 -11   18.53    1.02
   4   0 -11   16.67    1.11
   4   0 -11   18.90    0.93
   4   0 -11   18.86    1.21
   4   0 -10   22.14    1.00
   4   0 -10   23.16    1.11
   4   0 -10   22.92    0.96
   4   0 -10   23.40    1.01
   4   0  -9  621.36   20.33
   4   0  -9  624.40   20.34
   4   0  -9  657.55   21.12
   4   0  -9  561.77   18.83
   4   0  -8  208.10    5.24
   4   0  -8  217.95    5.57
   4   0  -8  209.17    5.43
   4   0  -8  214.70    5.66
   4   0  -7    2.30    0.40
   4   0  -7    2.29    0.45
   4   0  -7    2.74    0.50
   4   0  -6 1935.72   90.47
   4   0  -6 1868.55   88.29
   4   0  -6 1980.31   94.98
   4   0  -6 1965.19   94.88
   4   0  -5    0.90    0.33
   4   0  -5    1.27    0.37
   4   0  -5    1.40    0.43
   4   0  -5    1.14    0.50
   4   0  -4 1208.95   44.29
   4   0  -4 1230.59   45.63
   4   0  -4 1266.95   50.41
   4   0  -4 1268.06   50.04
   4   0  -3 2048.95   93.38
   4   0  -3 2251.02  102.68
   4   0  -3 2312.26  115.10
   4   0  -3 2171.86  110.03
   4   0  -2  111.15    2.64
  -4   0   2  110.27    2.52
   4   0  -1 3689.54  227.61
   4   0  -1 4076.94  260.36
  -4   0   1 3791.13  234.22
  -4   0   1 3798.79  243.24
   4   0   0 3291.83  195.95
  -4   0   0 3249.77  191.68
  -4   0   0 3275.02  193.96
   4   0   1 9855.20 1008.95
   4   0   1 9999.00 1009.00
  -4   0  -1 9680.29  987.93
  -4   0  -1 9706.02  982.89
   4   0   2 1523.69   66.53
   4   0   2 1483.80   61.02
  -4   0  -2 1502.13   65.58
  -4   0  -2 1584.49   65.12
   4   0   3  783.87   26.97
   4   0   3  759.43   22.70
  -4   0  -3  718.75   25.37
  -4   0  -3  790.56   23.70
   4   0   4  874.71   32.59
  -4   0  -4  893.19   33.29
  -4   0  -4  894.20   27.89
   4   0   5 1222.57   50.93
  -4   0  -5 1571.07   67.42
  -4   0  -5 1487.48   65.63
  -4   0  -6    3.22    0.45
  -4   0  -6    5.14    0.88
  -4   0  -7  147.25    4.43
  -4   0  -7  155.11    4.73
  -4   0  -8   57.33    1.74
  -4   0  -8   58.43    2.43
  -4   0  -9   22.54    1.48
  -4   0  -9   22.85    1.14
  -4   0 -10  386.48   13.33
  -4   0 -10  385.50   14.01
  -4   0 -11    7.45    1.26
  -4   0 -11    7.36    1.52
  -4   0 -12  215.70    7.70
  -4   0 -12  206.52    7.11
  -4   0 -13   41.52    2.54
  -4   0 -13   41.06    2.80
  -4   0 -14    2.19    1.18
  -4   0 -14   -0.10    1.30
  -4   0 -15   20.63    2.12
  -4   0 -15   18.22    2.27
  -4   0 -16   40.76    3.08
  -4   0 -16   42.02    3.21
   4  -2 -18   15.44    1.53
   4   2 -18   15.92    1.66
   4  -2 -18   14.37    1.73
   4   2 -18   14.90    1.78
   4  -2 -17   15.18    1.48
   4   2 -17   17.26    1.55
   4  -2 -17   14.96    1.57
   4   2 -17   15.79    1.62
   4   2 -17   14.77    0.84
   4  -2 -17   14.87    1.19
   4   2 -17   15.85    0.90
   4  -2 -17   14.68    1.02
   4  -2 -16   32.06    1.76
   4   2 -16   27.39    1.79
   4  -2 -16   30.80    1.96
   4   2 -16   29.33    1.94
   4   2 -16   28.24    1.18
   4  -2 -16   31.46    1.58
   4   2 -16   28.76    1.24
   4  -2 -16   31.53    1.36
   4  -2 -15   41.52    1.98
   4   2 -15   41.48    1.99
   4  -2 -15   40.79    2.17
   4   2 -15   48.42    2.24
   4   2 -15   42.50    1.48
   4  -2 -15   41.37    1.52
   4   2 -15   43.30    1.49
   4  -2 -15   43.22    1.60
   4  -2 -14   18.72    1.32
   4   2 -14   21.67    1.41
   4  -2 -14   18.78    1.47
   4   2 -14   21.64    1.48
   4   2 -14   21.91    1.23
   4  -2 -14   18.01    1.01
   4   2 -14   21.71    1.00
   4  -2 -14   17.87    1.06
   4  -2 -13 1223.30   55.84
   4   2 -13 1320.05   59.64
   4  -2 -13 1295.40   58.93
   4   2 -13 1204.72   55.69
   4   2 -13 1313.11   55.67
   4  -2 -13 1299.57   56.03
   4   2 -13 1177.23   51.41
   4  -2 -13 1323.37   58.73
   4  -2 -12   37.10    1.51
   4   2 -12   31.04    1.55
   4  -2 -12   38.23    1.70
   4   2 -12   30.11    1.62
   4   2 -12   31.02    1.50
   4   2 -12   30.98    1.28
   4  -2 -12   37.51    1.39
   4   2 -11   71.32    1.87
   4  -2 -11   65.72    2.19
   4   2 -11   72.06    2.35
   4   2 -11   68.60    1.95
   4  -2 -11   66.60    1.98
   4   2 -11   73.05    2.37
   4  -2 -11   70.19    2.17
   4  -2 -10   48.04    1.53
   4   2 -10   52.35    1.66
   4  -2 -10   48.75    1.65
   4   2 -10   50.85    1.70
   4   2 -10   54.18    1.53
   4  -2 -10   50.89    1.57
   4   2 -10   54.17    1.57
   4  -2 -10   49.03    1.61
   4  -2  -9   51.99    1.47
   4   2  -9   50.78    1.53
   4  -2  -9   50.14    1.55
   4   2  -9   53.40    1.63
   4   2  -9   55.59    1.74
   4  -2  -9   49.33    1.49
   4   2  -9   55.29    1.60
   4  -2  -9   50.86    1.61
   4   2  -8   71.15    1.89
   4   2  -8   77.56    2.05
   4   2  -8   76.54    1.98
   4   2  -8   74.19    2.11
   4   2  -7  688.07   22.46
   4  -2  -7  726.54   23.69
   4   2  -7  734.34   24.22
   4   2  -7  684.79   23.03
   4  -2  -7  700.11   23.58
   4   2  -7  750.53   25.22
  -4   2   7  686.04   22.51
  -4   2   7  710.38   24.16
   4   2  -6 1424.20   59.53
   4  -2  -6 1482.87   61.64
   4  -2  -6 1377.30   59.63
   4   2  -6 1435.63   62.35
  -4  -2   6 1490.22   63.03
  -4   2   6 1496.99   62.45
  -4   2   6 1518.75   65.79
  -4  -2   6 1516.55   65.42
   4  -2  -5   22.08    0.57
   4  -2  -5   21.10    0.92
   4   2  -5   22.16    0.70
  -4  -2   5   21.78    0.67
  -4   2   5   21.74    0.61
  -4   2   5   21.34    0.99
  -4  -2   5   23.25    0.96
   4   2  -4  373.35    8.64
   4  -2  -4  337.56    7.93
   4  -2  -4  321.38    9.00
   4   2  -4  359.73    9.38
  -4  -2   4  346.20    8.27
  -4   2   4  374.32    8.44
  -4   2   4  348.60    9.03
  -4  -2   4  327.22    9.14
   4   2  -3  379.10    8.94
   4  -2  -3  384.08    8.66
   4  -2  -3  352.98    9.46
   4   2  -3  381.99   10.29
  -4  -2   3  387.22    9.33
  -4   2   3  399.52    8.83
  -4   2   3  388.75   10.89
  -4  -2   3  369.03    9.80
   4  -2  -2 3187.03  177.36
   4   2  -2 3100.14  177.04
   4  -2  -2 3219.35  190.05
   4   2  -2 3455.05  203.64
  -4   2   2 3078.02  170.39
  -4  -2   2 3054.91  173.43
  -4   2   2 3212.77  189.70
  -4  -2   2 3192.14  188.31
   4  -2  -1  412.15   10.41
   4   2  -1  433.68   10.98
   4  -2  -1  378.25   10.78
   4   2  -1  433.22   12.30
  -4   2   1  407.59   10.17
  -4  -2   1  424.39   11.31
  -4   2   1  377.95   10.94
  -4  -2   1  413.14   10.89
   4  -2   0 2578.78  134.68
   4   2   0 2551.17  133.74
   4  -2   0 2576.97  135.31
   4   2   0 2597.18  135.57
  -4   2   0 2398.51  125.14
  -4  -2   0 2520.77  132.58
  -4   2   0 2549.21  134.78
  -4  -2   0 2484.21  131.72
   4  -2   1 1724.62   78.25
   4   2   1 1701.88   77.42
   4  -2   1 1728.84   76.18
   4   2   1 1684.05   75.80
  -4   2  -1 1804.36   81.16
  -4  -2  -1 1818.61   81.73
  -4   2  -1 1796.06   80.01
  -4  -2  -1 1798.99   80.03
   4   2   2  224.31    5.95
   4   2   2  236.75    5.30
  -4   2  -2  239.24    6.07
  -4   2  -2  239.52    5.80
   4   2   3 2159.52  110.30
   4  -2   3 2146.05  100.89
   4   2   3 2146.91  104.24
   4  -2   3 2290.86  108.35
  -4   2  -3 2191.51  112.35
  -4  -2  -3 2224.33  113.22
  -4   2  -3 2221.74  113.09
  -4  -2  -3 2167.39  106.17
   4   2   4  951.78   36.36
   4  -2   4  961.10   30.18
   4   2   4 1035.05   35.26
  -4   2  -4  974.90   36.82
  -4  -2  -4  930.33   36.16
  -4   2  -4  955.80   36.90
  -4  -2  -4 1009.21   34.34
   4   2   5   14.33    0.67
  -4   2  -5   16.14    1.03
  -4  -2  -5   10.93    1.13
  -4   2  -5   15.89    1.16
   4   2   6  185.14    5.55
   4   2   6  189.49    3.75
  -4   2  -6  181.91    5.35
  -4  -2  -6  192.34    5.88
  -4   2  -6  188.96    5.67
   4   2   7    2.23    0.82
   4   2   7    2.85    0.19
  -4   2  -7    2.27    0.76
  -4  -2  -7    1.24    0.87
  -4   2  -7    3.73    0.88
   4   2   8    8.34    0.72
  -4   2  -8    9.90    1.00
  -4  -2  -8    7.79    0.72
  -4   2  -8    8.46    1.17
  -4  -2  -9   37.63    1.89
  -4   2  -9   44.25    1.98
  -4  -2  -9   36.59    2.02
  -4   2  -9   41.89    2.05
  -4  -2 -10  104.10    3.83
  -4   2 -10  106.36    3.86
  -4  -2 -10   98.50    4.20
  -4   2 -10  102.98    4.15
  -4  -2 -11   23.57    1.75
  -4   2 -11   18.29    1.75
  -4  -2 -11   20.80    1.94
  -4  -2 -12   97.60    4.02
  -4   2 -12   95.04    4.09
  -4  -2 -12   92.86    4.40
  -4   2 -12   96.63    4.34
  -4  -2 -13   28.87    2.16
  -4   2 -13   28.13    2.15
  -4  -2 -13   28.13    2.44
  -4   2 -13   29.38    2.38
  -4  -2 -14   17.85    1.25
  -4   2 -14   16.69    1.23
  -4  -2 -14   16.90    2.19
  -4   2 -14   15.40    2.04
  -4  -2 -15    5.58    0.97
  -4   2 -15    1.61    1.51
  -4  -2 -15    5.10    1.64
  -4   2 -15    4.23    1.03
  -4  -2 -16   36.03    2.78
  -4   2 -16   35.10    2.76
  -4  -2 -16   33.80    3.09
  -4   2 -16   30.90    3.02
   4  -4 -18    9.36    1.35
   4   4 -18   10.41    1.38
   4  -4 -18    6.63    1.47
   4   4 -18   10.27    1.53
   4  -4 -18    6.93    1.04
   4  -4 -18    7.09    1.12
   4  -4 -17   37.94    2.03
   4   4 -17   35.32    2.09
   4  -4 -17   32.32    2.21
   4   4 -17   35.40    2.24
   4   4 -17   33.73    1.53
   4  -4 -17   32.84    1.77
   4   4 -17   33.77    1.55
   4  -4 -17   33.62    1.55
   4  -4 -16    3.84    1.00
   4   4 -16    5.23    1.10
   4  -4 -16    4.29    1.15
   4   4 -16    6.36    1.16
   4   4 -16    5.36    0.63
   4  -4 -16    4.67    0.75
   4   4 -16    4.32    0.66
   4  -4 -16    4.43    0.78
   4  -4 -15   11.31    1.12
   4   4 -15   11.09    1.26
   4  -4 -15   11.36    1.34
   4   4 -15   11.83    1.38
   4   4 -15   11.61    0.94
   4  -4 -15   11.04    0.87
   4   4 -15   12.93    0.80
   4  -4 -15   10.39    0.94
   4  -4 -14   20.24    1.32
   4   4 -14   20.82    1.42
   4  -4 -14   18.94    1.53
   4   4 -14   20.28    1.47
   4   4 -14   21.47    1.20
   4  -4 -14   20.88    1.40
   4   4 -14   20.15    1.27
   4  -4 -14   19.46    1.18
   4  -4 -13  335.77   10.96
   4   4 -13  344.80   11.49
   4  -4 -13  336.13   11.38
   4   4 -13  343.08   11.71
   4   4 -13  345.67   10.19
   4  -4 -13  339.04   10.46
   4   4 -13  348.83   10.28
   4  -4 -13  341.35   10.83
   4  -4 -12  151.37    4.42
   4   4 -12  139.61    4.38
   4  -4 -12  150.58    4.70
   4   4 -12  138.31    4.50
   4   4 -12  143.18    3.84
   4  -4 -12  143.91    4.03
   4   4 -12  134.67    3.78
   4  -4 -12  153.10    4.44
   4   4 -11  369.09   11.78
   4  -4 -11  388.42   12.28
   4   4 -11  380.95   12.23
   4   4 -11  381.29   11.67
   4  -4 -11  390.21   11.85
   4   4 -11  382.54   11.33
  -4   4  11  388.68   12.27
  -4   4  11  384.36   11.64
   4   4 -10  158.70    4.49
   4  -4 -10  165.04    4.61
   4   4 -10  164.70    4.75
   4   4 -10  169.28    4.59
   4  -4 -10  170.48    4.50
   4   4 -10  160.00    4.25
  -4   4  10  173.43    4.72
  -4   4  10  170.67    4.63
   4   4  -9    9.36    0.72
   4  -4  -9   10.05    0.70
   4  -4  -9   10.15    0.73
   4   4  -9    9.05    0.68
  -4  -4   9   10.43    0.72
  -4   4   9    8.20    0.71
  -4   4   9   10.45    0.72
  -4  -4   9    9.94    0.68
   4   4  -8  118.57    3.05
   4  -4  -8  119.60    3.06
   4  -4  -8  123.41    3.25
   4   4  -8  124.07    3.20
  -4  -4   8  115.61    3.02
  -4   4   8  116.51    2.98
  -4   4   8  125.59    3.32
  -4  -4   8  127.64    3.28
   4   4  -7  740.71   25.04
   4  -4  -7  769.93   25.73
   4  -4  -7  674.14   23.85
   4   4  -7  761.94   26.11
  -4  -4   7  749.99   25.54
  -4   4   7  774.73   25.87
  -4   4   7  722.93   25.35
  -4  -4   7  766.08   26.20
   4   4  -6 3004.88  173.97
   4  -4  -6 3003.35  173.00
   4  -4  -6 2978.35  175.03
   4   4  -6 2920.75  171.24
  -4  -4   6 2934.56  171.18
  -4   4   6 2939.60  169.05
  -4   4   6 2970.87  174.93
  -4  -4   6 3066.14  179.68
   4   4  -5   26.76    0.81
   4  -4  -5   25.65    0.73
   4  -4  -5   27.64    1.14
   4   4  -5   27.82    1.14
  -4   4   5   29.05    0.80
  -4   4   5   31.30    1.22
  -4  -4   5   26.65    1.07
   4   4  -4 2866.45  161.74
   4  -4  -4 2998.18  167.52
   4  -4  -4 3192.18  183.58
   4   4  -4 2851.28  165.40
  -4  -4   4 2883.28  163.05
  -4   4   4 2831.94  157.11
  -4   4   4 3008.39  174.11
  -4  -4   4 3064.61  176.26
   4   4  -3 1112.53   42.04
   4  -4  -3 1223.80   45.40
   4  -4  -3 1180.34   46.69
   4   4  -3 1239.27   48.86
  -4  -4   3 1217.86   45.79
  -4   4   3 1150.82   42.44
  -4   4   3 1154.91   45.94
  -4  -4   3 1249.21   48.72
   4   4  -2  359.39    9.12
   4  -4  -2  342.42    9.70
   4   4  -2  373.77   10.61
  -4   4   2  357.67    8.59
  -4   4   2  359.47    9.40
  -4  -4   2  381.41   10.40
   4  -4  -1 2651.33  139.37
   4   4  -1 2573.74  136.61
   4  -4  -1 2571.64  139.01
   4   4  -1 2586.49  140.45
  -4   4   1 2475.62  129.98
  -4  -4   1 2609.87  138.17
  -4   4   1 2588.52  138.84
  -4  -4   1 2594.83  139.96
   4  -4   0  901.88   31.49
   4   4   0  972.82   33.95
   4  -4   0  872.36   30.89
   4   4   0  929.15   33.35
  -4   4   0  986.83   33.84
  -4  -4   0  883.88   31.42
  -4   4   0  932.33   32.86
  -4  -4   0  923.31   31.92
   4  -4   1  177.38    4.49
   4   4   1  198.96    4.86
   4  -4   1  176.22    3.96
  -4  -4  -1  187.22    4.77
  -4  -4  -1  178.02    4.42
   4  -4   2   95.74    2.54
   4   4   2   95.17    2.51
   4  -4   2   88.41    1.95
   4   4   2   87.77    2.11
  -4   4  -2   95.14    2.04
  -4  -4  -2   94.23    2.59
  -4   4  -2   90.77    2.06
  -4  -4  -2   86.85    2.07
   4  -4   3  184.33    5.01
   4   4   3  188.92    5.14
   4  -4   3  192.76    4.00
   4   4   3  198.86    4.76
  -4   4  -3  199.46    5.14
  -4  -4  -3  177.30    5.00
  -4   4  -3  201.56    4.24
  -4  -4  -3  175.39    4.08
   4  -4   4  589.97   19.25
   4   4   4  528.81   17.89
   4  -4   4  630.52   17.10
   4   4   4  552.67   16.38
  -4   4  -4  568.74   18.51
  -4  -4  -4  544.53   18.38
  -4   4  -4  609.90   16.44
  -4  -4  -4  573.24   16.85
   4  -4   5  489.59   15.57
   4   4   5  438.84   14.38
   4   4   5  484.41   13.31
  -4   4  -5  472.62   15.01
  -4  -4  -5  436.02   14.66
  -4  -4  -5  458.45   12.54
   4   4   6   96.47    3.10
   4   4   6   92.46    2.12
  -4   4  -6   90.79    2.91
  -4  -4  -6   85.43    2.97
  -4   4  -6   99.44    3.23
   4   4   7   53.64    2.13
   4   4   7   53.57    1.26
  -4   4  -7   54.63    2.10
  -4  -4  -7   58.35    2.35
  -4   4  -7   54.87    2.26
  -4  -4  -7   60.30    1.36
   4   4   8   59.31    2.41
   4   4   8   61.63    1.36
  -4   4  -8   57.67    2.36
  -4  -4  -8   55.48    2.50
  -4   4  -8   62.37    1.98
   4   4   9   58.55    2.63
   4   4   9   57.28    1.29
  -4   4  -9   57.09    2.33
  -4  -4  -9   66.03    2.72
  -4   4  -9   58.41    2.72
  -4  -4  -9   62.01    1.35
   4   4  10    7.85    1.25
   4   4  10    7.50    0.37
  -4   4 -10    7.17    1.24
  -4  -4 -10    7.62    1.37
  -4   4 -10    7.92    1.40
  -4  -4 -10    7.83    0.42
   4   4  11    2.69    0.79
   4   4  11    3.19    0.24
  -4   4 -11    2.84    0.73
  -4  -4 -11    3.72    1.33
  -4   4 -11    2.52    0.82
  -4  -4 -11    3.90    0.29
  -4  -4 -12   76.27    3.44
  -4   4 -12   75.23    3.44
  -4  -4 -12   72.05    3.71
  -4   4 -12   74.55    2.91
  -4  -4 -13   52.23    2.89
  -4   4 -13   53.72    2.94
  -4  -4 -13   51.22    3.25
  -4   4 -13   51.86    2.34
  -4  -4 -14   18.73    2.01
  -4   4 -14   19.28    2.04
  -4  -4 -14   20.95    2.26
  -4   4 -14   21.08    1.53
  -4  -4 -15   60.18    2.56
  -4   4 -15   62.55    3.62
  -4  -4 -15   57.78    3.82
  -4   4 -15   60.92    2.76
  -4  -4 -16    9.77    1.25
  -4   4 -16   13.36    1.30
  -4  -4 -16   10.25    2.13
  -4   4 -16   11.97    1.46
   4  -6 -18  103.76    4.15
   4   6 -18   93.89    3.39
   4  -6 -18   98.46    4.37
   4   6 -18   94.47    4.37
   4  -6 -18   96.03    3.62
   4  -6 -18   95.69    3.30
   4  -6 -17   51.96    2.55
   4   6 -17   53.75    2.81
   4  -6 -17   47.26    2.74
   4   6 -17   50.16    2.84
   4   6 -17   51.56    1.88
   4  -6 -17   49.39    1.99
   4   6 -17   49.54    1.75
   4  -6 -17   48.29    2.52
   4  -6 -16   67.11    2.78
   4   6 -16   62.92    2.97
   4  -6 -16   64.39    3.05
   4   6 -16   61.10    2.36
   4   6 -16   61.94    2.29
   4  -6 -16   65.91    2.38
   4   6 -16   64.28    2.37
   4  -6 -16   66.24    2.77
   4  -6 -15    5.46    0.98
   4   6 -15    3.73    1.12
   4  -6 -15    7.20    1.20
   4   6 -15    4.14    1.17
   4   6 -15    4.65    0.85
   4  -6 -15    6.91    0.81
   4   6 -15    6.10    0.85
   4  -6 -15    5.55    1.13
   4  -6 -14    6.64    0.97
   4   6 -14    8.58    1.12
   4  -6 -14    7.30    1.12
   4   6 -14    6.52    1.18
   4   6 -14    6.60    0.70
   4  -6 -14    6.66    0.85
   4   6 -14    8.03    0.72
   4  -6 -14    7.33    0.88
   4   6 -13  174.58    5.91
   4  -6 -13  170.10    5.78
   4   6 -13  181.40    6.14
   4   6 -13  186.10    4.99
   4  -6 -13  178.99    5.30
   4   6 -13  180.22    5.05
  -4   6  13  179.42    5.83
  -4   6  13  179.57    5.34
   4   6 -12  322.76   10.55
   4  -6 -12  311.06   10.33
   4   6 -12  327.74   10.84
   4   6 -12  332.07   10.07
   4  -6 -12  319.41    9.85
   4   6 -12  328.30   10.17
  -4   6  12  309.92   10.24
  -4   6  12  333.83   10.25
   4   6 -11    9.13    0.64
   4  -6 -11   12.38    0.94
   4  -6 -11   11.91    0.84
   4   6 -11    9.17    0.72
  -4  -6  11   13.08    0.92
  -4   6  11   10.11    0.94
  -4   6  11    9.07    0.81
  -4  -6  11   11.55    0.80
   4   6 -10   40.95    1.55
   4  -6 -10   40.63    1.55
   4  -6 -10   41.01    1.50
   4   6 -10   42.59    1.40
  -4  -6  10   40.89    1.54
  -4   6  10   39.86    1.48
  -4   6  10   42.48    1.51
  -4  -6  10   40.95    1.40
   4   6  -9  156.13    4.48
   4  -6  -9  174.58    4.73
   4  -6  -9  178.84    4.85
   4   6  -9  164.62    4.40
  -4  -6   9  180.27    4.85
  -4   6   9  161.34    4.41
  -4   6   9  167.14    4.69
  -4  -6   9  187.44    4.75
   4   6  -8  126.84    3.45
   4  -6  -8  127.81    3.41
   4  -6  -8  129.09    3.61
   4   6  -8  127.58    3.40
  -4   6   8  127.68    3.31
  -4   6   8  132.44    3.66
  -4  -6   8  133.91    3.46
   4   6  -7  566.71   18.06
   4  -6  -7  563.44   17.72
   4  -6  -7  538.27   17.81
   4   6  -7  548.73   17.84
  -4  -6   7  526.91   16.55
  -4   6   7  567.90   17.71
  -4   6   7  593.78   19.22
  -4  -6   7  563.78   18.30
   4   6  -6   13.52    0.82
   4  -6  -6   12.99    0.73
   4  -6  -6   13.28    0.98
   4   6  -6   12.21    0.92
  -4  -6   6   13.87    0.80
  -4   6   6   12.64    0.70
  -4   6   6   12.60    0.95
  -4  -6   6   13.83    0.89
   4   6  -5 1388.42   57.52
   4  -6  -5 1325.22   54.57
   4  -6  -5 1436.91   60.98
   4   6  -5 1424.46   60.40
  -4  -6   5 1273.32   53.80
  -4   6   5 1352.89   55.24
  -4   6   5 1321.61   55.68
  -4  -6   5 1348.19   56.98
   4   6  -4   63.52    1.68
   4  -6  -4   58.42    1.48
   4  -6  -4   60.36    1.95
  -4  -6   4   60.33    1.64
  -4   6   4   62.22    1.66
  -4   6   4   65.37    2.02
  -4  -6   4   60.08    1.81
   4  -6  -3   38.73    1.09
   4   6  -3   41.41    1.22
   4  -6  -3   38.85    1.41
   4   6  -3   44.77    1.53
  -4  -6   3   39.20    1.24
  -4   6   3   40.34    1.25
  -4   6   3   43.76    1.56
  -4  -6   3   39.97    1.05
   4  -6  -2 1299.15   52.03
   4   6  -2 1251.79   50.85
   4  -6  -2 1418.29   58.16
   4   6  -2 1333.07   55.30
  -4  -6   2 1300.66   52.75
  -4   6   2 1289.23   51.22
  -4   6   2 1280.19   53.32
  -4  -6   2 1404.44   57.47
   4  -6  -1  318.57    8.14
   4   6  -1  334.83    8.61
   4  -6  -1  320.09    8.52
   4   6  -1  294.27    8.40
  -4   6   1  316.92    7.97
  -4  -6   1  293.95    7.93
  -4   6   1  307.22    8.44
  -4  -6   1  325.58    8.77
   4  -6   0   53.48    1.57
   4   6   0   58.97    1.67
   4  -6   0   52.26    1.56
  -4   6   0   54.71    1.49
  -4  -6   0   55.36    1.70
  -4   6   0   57.15    1.67
  -4  -6   0   56.06    1.70
   4  -6   1  997.57   36.71
   4   6   1  936.19   34.82
   4  -6   1  934.69   33.66
   4   6   1  932.45   34.65
  -4   6  -1 1005.80   36.67
  -4  -6  -1  967.52   35.05
  -4   6  -1 1007.48   35.99
  -4  -6  -1  969.01   35.45
   4   6   2  320.15    9.29
   4  -6   2  358.36    9.05
   4   6   2  370.65    9.89
  -4   6  -2  374.88   10.29
  -4  -6  -2  326.64    9.58
  -4   6  -2  339.11    8.74
  -4  -6  -2  326.12    8.94
   4  -6   3  139.02    3.78
   4   6   3  136.56    3.76
   4  -6   3  134.43    3.11
   4   6   3  126.59    3.27
  -4   6  -3  128.49    3.59
  -4  -6  -3  143.11    3.97
  -4   6  -3  126.71    2.74
  -4  -6  -3  138.63    3.33
   4  -6   4   69.98    2.42
   4   6   4   78.94    2.03
   4   6   4   82.96    2.69
   4  -6   4   70.51    1.69
  -4   6  -4   79.59    2.02
  -4  -6  -4   70.58    2.54
  -4   6  -4   78.01    1.74
   4  -6   5  270.36    7.33
   4   6   5  248.69    6.91
   4   6   5  242.50    6.44
  -4   6  -5  245.87    7.43
  -4  -6  -5  269.75    8.20
  -4   6  -5  271.46    6.05
  -4  -6  -5  259.83    6.67
   4  -6   6  551.49   19.00
   4   6   6  527.29   18.36
   4   6   6  528.11   16.19
  -4   6  -6  527.43   17.39
  -4  -6  -6  516.74   18.48
  -4   6  -6  602.28   16.20
  -4  -6  -6  621.89   18.50
   4  -6   7  339.77   10.12
   4   6   7  328.67    9.85
   4   6   7  323.86    8.62
  -4   6  -7  340.98   10.06
  -4  -6  -7  332.27   10.05
  -4  -6  -7  317.24    8.86
   4   6   8   73.22    2.67
   4   6   8   71.02    1.87
  -4   6  -8   73.98    2.73
  -4  -6  -8   64.71    2.81
  -4   6  -8   74.29    2.92
  -4  -6  -8   63.97    1.85
   4   6   9    9.83    1.26
   4   6   9    9.09    0.64
  -4   6  -9   10.81    1.26
  -4  -6  -9   12.78    1.43
  -4   6  -9    9.39    0.89
  -4  -6  -9   12.00    0.70
   4   6  10    7.37    1.25
   4   6  10    6.97    0.57
  -4   6 -10    7.46    1.28
  -4  -6 -10    6.34    1.30
  -4   6 -10    7.17    1.28
  -4  -6 -10    5.81    0.60
   4   6  11   16.91    1.71
   4   6  11   17.00    0.73
  -4   6 -11   17.34    1.67
  -4  -6 -11   15.39    1.87
  -4   6 -11   16.90    1.22
  -4  -6 -11   14.73    0.78
   4   6  12   78.32    3.74
   4   6  12   75.75    1.84
  -4   6 -12   80.74    2.85
  -4  -6 -12   87.77    4.18
  -4   6 -12   75.90    3.87
  -4  -6 -12   77.91    1.96
  -4   6 -13   12.36    1.75
  -4  -6 -13   14.83    1.92
  -4   6 -13   11.50    1.86
  -4  -6 -13   12.64    0.57
  -4  -6 -14   21.42    2.01
  -4   6 -14   19.56    2.10
  -4  -6 -14   22.25    2.15
  -4   6 -14   17.60    1.52
  -4  -6 -15    8.88    1.76
  -4   6 -15   12.34    1.91
  -4  -6 -15   11.52    2.00
  -4   6 -15   11.34    2.03
  -4  -6 -16   15.03    2.01
  -4   6 -16   14.98    2.11
  -4  -6 -16   12.92    2.30
  -4   6 -16   12.35    2.26
   4  -8 -17   28.46    1.84
   4   8 -17   26.19    1.41
   4  -8 -17   25.88    2.10
   4   8 -17   24.90    2.11
   4  -8 -17   26.43    1.56
   4   8 -17   20.74    1.49
   4  -8 -17   24.69    1.53
   4  -8 -16   12.77    1.37
   4   8 -16   11.28    1.51
   4  -8 -16   10.12    1.53
   4   8 -16   11.73    1.60
   4   8 -16   12.02    0.86
   4  -8 -16   11.43    1.12
   4   8 -16   10.64    1.16
   4  -8 -16   11.13    1.18
   4   8 -15   57.14    2.78
   4  -8 -15   56.54    2.79
   4   8 -15   55.71    2.78
   4   8 -15   59.40    1.89
   4  -8 -15   60.50    2.76
   4   8 -15   58.63    2.35
  -4   8  15   58.81    2.75
  -4   8  15   59.57    2.22
   4   8 -14  113.92    4.18
   4  -8 -14  114.80    4.20
   4   8 -14  113.29    4.35
   4   8 -14  112.99    3.57
   4  -8 -14  112.07    3.75
   4   8 -14  113.20    3.83
  -4   8  14  117.66    4.23
  -4   8  14  113.74    3.77
   4   8 -13    1.48    0.94
   4  -8 -13    2.93    0.89
   4   8 -13    1.83    0.93
   4   8 -13    1.71    0.55
   4  -8 -13    1.81    0.76
   4   8 -13    2.37    0.81
  -4   8  13    1.65    0.84
  -4   8  13    3.24    0.94
   4   8 -12    2.00    0.80
   4  -8 -12    0.29    0.78
   4  -8 -12    0.03    0.66
   4   8 -12    1.16    0.57
  -4  -8  12    0.76    0.73
  -4   8  12    0.87    0.72
  -4   8  12    0.04    0.67
  -4  -8  12    0.66    0.58
   4   8 -11  105.53    3.75
   4  -8 -11  120.74    3.87
   4  -8 -11  122.75    3.78
   4   8 -11  109.43    3.30
  -4  -8  11  124.83    3.90
  -4   8  11  116.00    3.71
  -4   8  11  118.56    3.65
  -4  -8  11  121.49    3.47
   4   8 -10   40.35    1.66
   4  -8 -10   35.66    1.52
   4  -8 -10   35.89    1.56
   4   8 -10   39.60    1.45
  -4  -8  10   36.37    1.56
  -4   8  10   38.80    1.55
  -4   8  10   39.64    1.61
  -4  -8  10   34.94    1.33
   4   8  -9   82.02    2.62
   4  -8  -9   90.98    2.69
   4  -8  -9   90.32    2.76
   4   8  -9   83.69    2.48
  -4  -8   9   94.48    2.74
  -4   8   9   81.45    2.45
  -4   8   9   83.99    2.66
  -4  -8   9   89.91    2.58
   4   8  -8  112.33    3.18
   4  -8  -8  101.68    2.87
   4  -8  -8   99.63    2.61
   4   8  -8  116.13    3.14
  -4  -8   8   97.89    2.93
  -4   8   8  110.13    2.92
  -4   8   8  114.60    3.25
  -4  -8   8  100.30    2.83
   4   8  -7  320.81    9.42
   4  -8  -7  329.64    9.46
   4  -8  -7  331.95    9.94
   4   8  -7  317.14    9.42
  -4  -8   7  346.22    9.98
  -4   8   7  313.08    8.91
  -4   8   7  318.05    9.67
  -4  -8   7  331.56    9.59
   4   8  -6  197.94    5.48
   4  -8  -6  189.36    5.12
[truncated: 977,229 more chars]
